# Supplementary material for: 4,5-Dihydro-3a,5a-diazo­niapyrene triiodidocuprate(I)
Source: Acta Crystallogr Sect E Struct Rep Online. 2011 Nov 25;67(Pt 12):m1839. doi: 10.1107/S1600536811050136 (PMC3238737; doi:10.1107/S1600536811050136)
Supplement: Supplementary file 1 [file e-67-m1839-sup1.cif]

##############################################################################
#                                                                            #
# This CIF contains the data in a paper accepted for publication in          #
# Acta Crystallographica Section E. It conforms to the requirements of       #
# Notes for Authors for Acta Crystallographica Section E, and has been       #
# peer reviewed under the auspices of the IUCr Commission on Journals.       #
#                                                                            #
# Full details of the Crystallographic Information File format               #
# are given in the paper "The Crystallographic Information File (CIF):       #
# a New Standard Archive File for Crystallography" by S. R. Hall, F. H.      #
# Allen and I. D. Brown [Acta Cryst. (1991), A47, 655-685].                  #
#                                                                            #
# The current version of the core CIF dictionary is obtainable from          #
# ftp://ftp.iucr.org/pub/cif_core.dic.                                       #
#                                                                            #
# Software is freely available for graphical display of the structure(s)     #
# in this CIF. For information consult the CIF software page                 #
# http://www.iucr.org/resources/cif/software.                                #
#                                                                            #
# This file may be used for bona fide research purposes within the           #
# scientific community so long as proper attribution is given to the journal # 
# article from which it was obtained.                                        #
#                                                                            #
##############################################################################
data_global
_audit_creation_method     SHELXL-97
_journal_date_recd_electronic     2011-11-19
_journal_date_accepted     2011-11-22
_journal_name_full     'Acta Crystallographica, Section E'
_journal_year     2011
_journal_volume     67
_journal_issue     12
_journal_page_first     m1839
_journal_page_last     m1839
_journal_paper_category     QM
_journal_coeditor_code     BT5714
_publ_contact_author_name     ' Edward RT Tiekink '
_publ_contact_author_address
;
Department of Chemistry, University of Malaya,
50603 Kuala Lumpur, Malaysia
;
_publ_contact_author_email
;
edward.tiekink@gmail.com
;
_publ_contact_author_fax     ' +60 3 7967 4193 '
_publ_contact_author_phone     ' +60 3 7967 6775 '
_publ_section_title
;
4,5-Dihydro-3a,5a-diazoniapyrene triiodidocuprate(I)
;
loop_
    _publ_author_name
    _publ_author_address
    'Di Wu'
;
Department of Chemistry, Zhengzhou University, Zhengzhou,
People's Republic of China
;
    'Peng-Chao Hao'
;
Department of Chemistry, Zhengzhou University, Zhengzhou,
People's Republic of China
;
    'Yun-Yin Niu'
;
Department of Chemistry, Zhengzhou University, Zhengzhou,
People's Republic of China
;
    'Ng, Seik Weng'
;
Department of Chemistry, University of Malaya,
50603 Kuala Lumpur, Malaysia
and
Chemistry Department,
Faculty of Science, King Abdulaziz University, PO Box 80203 Jeddah,
Saudi Arabia
;
    'Tiekink, Edward R. T.'
;
Department of Chemistry, University of Malaya,
50603 Kuala Lumpur, Malaysia
;
data_I
_audit_creation_method     SHELXL-97
_chemical_name_systematic
;
4,5-Dihydro-3a,5a-diazoniapyrene triiodidocuprate(I)
;
_chemical_name_common
;
1\l^5^,4\l^5^-Diazatetracyclo[6.6.2.0^4,16^.0^11,15^hexadeca-
1(15),4(16),5,7,9,11,13-heptaene-1,4-bis(ylium) tri-iodidocuprate(I)
;
_chemical_formula_moiety     'C14 H12 N2 2+, Cu I3 2-'
_chemical_formula_sum     'C14 H12 Cu I3 N2'
_chemical_formula_iupac     '(C14 H12 N2) [Cu I3]'
_chemical_formula_weight     652.50
_chemical_melting_point     ?
_symmetry_cell_setting     monoclinic
_symmetry_space_group_name_H-M     'P 21/n'
_symmetry_space_group_name_Hall     '-P 2yn'
loop_
    _symmetry_equiv_pos_as_xyz
    'x, y, z'
    'x+1/2, -y+1/2, z+1/2'
    '-x, -y, -z'
    '-x-1/2, y-1/2, -z-1/2'
_cell_length_a     7.6018(6)
_cell_length_b     15.0917(12)
_cell_length_c     14.2776(12)
_cell_angle_alpha     90.00
_cell_angle_beta     98.9030(10)
_cell_angle_gamma     90.00
_cell_volume     1618.2(2)
_cell_formula_units_Z     4
_cell_measurement_reflns_used     4486
_cell_measurement_theta_min     2.9
_cell_measurement_theta_max     28.1
_cell_measurement_temperature     100(2)
_exptl_crystal_description     Plate
_exptl_crystal_colour     Brown
_exptl_crystal_size_max     0.20
_exptl_crystal_size_mid     0.20
_exptl_crystal_size_min     0.02
_exptl_crystal_density_diffrn     2.678
_exptl_crystal_density_meas     ?
_exptl_crystal_density_method     'not measured'
_exptl_crystal_F_000     1192
_exptl_absorpt_coefficient_mu     7.064
_exptl_absorpt_correction_type     multi-scan
_exptl_absorpt_process_details     '(SADABS; Sheldrick, 1996)'
_exptl_absorpt_correction_T_min     0.3324
_exptl_absorpt_correction_T_max     0.8716
_diffrn_ambient_temperature     100(2)
_diffrn_radiation_type     MoK\a
_diffrn_radiation_wavelength     0.71073
_diffrn_radiation_source     'fine-focus sealed tube'
_diffrn_radiation_monochromator     graphite
_diffrn_measurement_device_type     'Bruker SMART APEX'
_diffrn_measurement_method     '\w scans'
_diffrn_detector_area_resol_mean     ?
_diffrn_reflns_number     14984
_diffrn_reflns_av_R_equivalents     0.0548
_diffrn_reflns_av_sigmaI/netI     0.0499
_diffrn_reflns_theta_min     1.98
_diffrn_reflns_theta_max     27.49
_diffrn_reflns_theta_full     27.49
_diffrn_measured_fraction_theta_max     0.998
_diffrn_measured_fraction_theta_full     0.998
_diffrn_reflns_limit_h_min     -9
_diffrn_reflns_limit_h_max     9
_diffrn_reflns_limit_k_min     -19
_diffrn_reflns_limit_k_max     19
_diffrn_reflns_limit_l_min     -18
_diffrn_reflns_limit_l_max     18
_diffrn_standards_number     0
_diffrn_standards_interval_count     0
_diffrn_standards_interval_time     0
_diffrn_standards_decay_%     0
_reflns_number_total     3701
_reflns_number_gt     3065
_reflns_threshold_expression     I>2\s(I)
_refine_ls_structure_factor_coef     Fsqd
_refine_ls_matrix_type     full
_refine_ls_R_factor_all     0.0402
_refine_ls_R_factor_gt     0.0282
_refine_ls_wR_factor_gt     0.0596
_refine_ls_wR_factor_ref     0.0645
_refine_ls_goodness_of_fit_ref     1.045
_refine_ls_restrained_S_all     1.044
_refine_ls_number_reflns     3701
_refine_ls_number_parameters     181
_refine_ls_number_restraints     6
_refine_ls_hydrogen_treatment     constr
_refine_ls_weighting_scheme     calc
_refine_ls_weighting_details
         'calc w=1/[\s^2^(Fo^2^)+(0.0150P)^2^+1.1596P] where P=(Fo^2^+2Fc^2^)/3'
_atom_sites_solution_hydrogens     geom
_atom_sites_solution_primary     direct
_atom_sites_solution_secondary     difmap
_refine_ls_shift/su_max     0.001
_refine_ls_shift/su_mean     0.001
_refine_diff_density_max     0.733
_refine_diff_density_min     -0.824
_refine_ls_extinction_method     none
_refine_ls_extinction_coef     ?
loop_
    _atom_type_symbol
    _atom_type_description
    _atom_type_scat_dispersion_real
    _atom_type_scat_dispersion_imag
    _atom_type_scat_source
    'C' 'C' 0.0033 0.0016
                         'International Tables Vol C Tables 4.2.6.8 and 6.1.1.4'
    'H' 'H' 0.0000 0.0000
                         'International Tables Vol C Tables 4.2.6.8 and 6.1.1.4'
    'N' 'N' 0.0061 0.0033
                         'International Tables Vol C Tables 4.2.6.8 and 6.1.1.4'
    'Cu' 'Cu' 0.3201 1.2651
                         'International Tables Vol C Tables 4.2.6.8 and 6.1.1.4'
    'I' 'I' -0.4742 1.8119
                         'International Tables Vol C Tables 4.2.6.8 and 6.1.1.4'
_computing_data_collection     'APEX2 (Bruker, 2009)'
_computing_cell_refinement     'SAINT (Bruker, 2009)'
_computing_data_reduction     'SAINT (Bruker, 2009)'
_computing_structure_solution     'SHELXS97 (Sheldrick, 2008)'
_computing_structure_refinement     'SHELXL97 (Sheldrick, 2008)'
_computing_molecular_graphics
                        'X-SEED (Barbour, 2001) and DIAMOND (Brandenburg, 2006)'
_computing_publication_material     'publCIF (Westrip, 2010)'
loop_
    _atom_site_type_symbol
    _atom_site_label
    _atom_site_fract_x
    _atom_site_fract_y
    _atom_site_fract_z
    _atom_site_U_iso_or_equiv
    _atom_site_adp_type
    _atom_site_calc_flag
    _atom_site_refinement_flags
    _atom_site_occupancy
    _atom_site_symmetry_multiplicity
    _atom_site_disorder_assembly
    _atom_site_disorder_group
    I I1 0.66182(4) 0.44391(2) 0.12230(2) 0.01428(8) Uani d . 1 1 . .
    I I2 0.67359(4) 0.43433(2) 0.42229(2) 0.01632(9) Uani d . 1 1 . .
    I I3 0.49833(4) 0.19901(2) 0.24528(2) 0.01604(9) Uani d . 1 1 . .
    Cu Cu 0.62612(8) 0.35182(4) 0.26653(4) 0.01510(14) Uani d . 1 1 . .
    N N1 0.1049(5) 0.3718(3) 0.3535(3) 0.0130(8) Uani d . 1 1 . .
    N N2 0.1521(5) 0.4112(3) 0.1658(3) 0.0119(8) Uani d . 1 1 . .
    C C1 0.0995(6) 0.3503(3) 0.4439(3) 0.0160(10) Uani d . 1 1 . .
    H H1 0.1218 0.3950 0.4911 0.019 Uiso calc R 1 1 . .
    C C2 0.0627(6) 0.2657(3) 0.4704(3) 0.0169(10) Uani d . 1 1 . .
    H H2 0.0668 0.2510 0.5354 0.020 Uiso calc R 1 1 . .
    C C3 0.0196(6) 0.2024(3) 0.4013(3) 0.0165(10) Uani d . 1 1 . .
    H H3 -0.0120 0.1443 0.4182 0.020 Uiso calc R 1 1 . .
    C C4 0.0223(6) 0.2236(3) 0.3056(3) 0.0126(9) Uani d . 1 1 . .
    C C5 -0.0244(6) 0.1603(3) 0.2316(3) 0.0133(10) Uani d . 1 1 . .
    H H5 -0.0615 0.1025 0.2464 0.016 Uiso calc R 1 1 . .
    C C6 -0.0163(6) 0.1820(3) 0.1401(3) 0.0140(10) Uani d . 1 1 . .
    H H6 -0.0494 0.1394 0.0916 0.017 Uiso calc R 1 1 . .
    C C7 0.0411(6) 0.2679(3) 0.1155(3) 0.0110(9) Uani d . 1 1 . .
    C C8 0.0559(6) 0.2916(3) 0.0224(3) 0.0154(10) Uani d . 1 1 . .
    H H8 0.0228 0.2505 -0.0277 0.019 Uiso calc R 1 1 . .
    C C9 0.1181(6) 0.3739(3) 0.0029(3) 0.0145(10) Uani d . 1 1 . .
    H H9 0.1255 0.3906 -0.0605 0.017 Uiso calc R 1 1 . .
    C C10 0.1702(6) 0.4327(3) 0.0771(3) 0.0148(10) Uani d . 1 1 . .
    H H10 0.2190 0.4886 0.0645 0.018 Uiso calc R 1 1 . .
    C C11 0.0871(6) 0.3306(3) 0.1873(3) 0.0109(9) Uani d . 1 1 . .
    C C12 0.0725(6) 0.3089(3) 0.2834(3) 0.0096(9) Uani d U 1 1 . .
    C C13 0.2245(6) 0.4716(3) 0.2442(3) 0.0126(10) Uani d . 1 1 . .
    H H13A 0.2214 0.5333 0.2206 0.015 Uiso calc R 1 1 . .
    H H13B 0.3500 0.4559 0.2678 0.015 Uiso calc R 1 1 . .
    C C14 0.1165(6) 0.4646(3) 0.3240(3) 0.0140(10) Uani d . 1 1 . .
    H H14A 0.1729 0.5006 0.3785 0.017 Uiso calc R 1 1 . .
    H H14B -0.0047 0.4882 0.3029 0.017 Uiso calc R 1 1 . .
loop_
    _atom_site_aniso_label
    _atom_site_aniso_U_11
    _atom_site_aniso_U_22
    _atom_site_aniso_U_33
    _atom_site_aniso_U_12
    _atom_site_aniso_U_13
    _atom_site_aniso_U_23
    I1 0.01585(16) 0.01624(17) 0.01116(15) 0.00100(12) 0.00336(12) 0.00077(12)
    I2 0.01971(17) 0.01736(17) 0.01211(15) 0.00023(13) 0.00313(12) -0.00156(12)
    I3 0.01528(16) 0.01722(17) 0.01553(16) -0.00182(12) 0.00215(12) 0.00031(12)
    Cu 0.0145(3) 0.0173(3) 0.0134(3) 0.0010(2) 0.0021(2) -0.0004(2)
    N1 0.0086(19) 0.019(2) 0.0107(19) 0.0034(16) -0.0015(15) 0.0011(16)
    N2 0.011(2) 0.014(2) 0.0104(19) -0.0011(15) 0.0006(16) -0.0021(15)
    C1 0.016(3) 0.019(3) 0.013(2) 0.004(2) 0.0004(19) 0.0003(19)
    C2 0.019(3) 0.022(3) 0.009(2) 0.005(2) 0.002(2) 0.004(2)
    C3 0.015(2) 0.017(3) 0.018(2) 0.002(2) 0.004(2) 0.002(2)
    C4 0.010(2) 0.015(2) 0.013(2) 0.0014(18) 0.0027(18) 0.0013(18)
    C5 0.007(2) 0.015(2) 0.018(2) 0.0005(18) 0.0022(18) 0.0038(19)
    C6 0.011(2) 0.014(2) 0.016(2) 0.0016(18) 0.0020(19) -0.0015(19)
    C7 0.009(2) 0.013(2) 0.011(2) 0.0007(18) 0.0011(17) -0.0016(18)
    C8 0.014(2) 0.017(3) 0.015(2) 0.0033(19) 0.0025(19) -0.0017(19)
    C9 0.018(3) 0.018(3) 0.009(2) 0.000(2) 0.0046(19) 0.0003(19)
    C10 0.012(2) 0.020(3) 0.012(2) 0.0003(19) 0.0013(19) 0.004(2)
    C11 0.008(2) 0.013(2) 0.012(2) 0.0025(17) 0.0009(17) 0.0034(18)
    C12 0.0033(19) 0.013(2) 0.012(2) 0.0025(16) 0.0008(16) -0.0009(17)
    C13 0.014(2) 0.011(2) 0.012(2) -0.0016(18) -0.0024(18) -0.0007(18)
    C14 0.017(3) 0.010(2) 0.016(2) 0.0032(19) 0.006(2) -0.0020(18)
loop_
    _geom_bond_atom_site_label_1
    _geom_bond_atom_site_label_2
    _geom_bond_site_symmetry_2
    _geom_bond_distance
    _geom_bond_publ_flag
    Cu I1 . 2.5336(7) y
    Cu I2 . 2.5254(7) y
    Cu I3 . 2.5025(7) y
    N1 C1 . 1.337(6) ?
    N1 C12 . 1.375(6) ?
    N1 C14 . 1.470(6) ?
    N2 C10 . 1.336(6) ?
    N2 C11 . 1.366(6) ?
    N2 C13 . 1.481(6) ?
    C1 C2 . 1.374(7) ?
    C1 H1 . 0.9500 ?
    C2 C3 . 1.376(7) ?
    C2 H2 . 0.9500 ?
    C3 C4 . 1.406(6) ?
    C3 H3 . 0.9500 ?
    C4 C12 . 1.394(6) ?
    C4 C5 . 1.428(7) ?
    C5 C6 . 1.357(6) ?
    C5 H5 . 0.9500 ?
    C6 C7 . 1.429(6) ?
    C6 H6 . 0.9500 ?
    C7 C8 . 1.398(6) ?
    C7 C11 . 1.399(6) ?
    C8 C9 . 1.373(7) ?
    C8 H8 . 0.9500 ?
    C9 C10 . 1.391(6) ?
    C9 H9 . 0.9500 ?
    C10 H10 . 0.9500 ?
    C11 C12 . 1.431(6) ?
    C13 C14 . 1.507(6) ?
    C13 H13A . 0.9900 ?
    C13 H13B . 0.9900 ?
    C14 H14A . 0.9900 ?
    C14 H14B . 0.9900 ?
loop_
    _geom_angle_atom_site_label_1
    _geom_angle_atom_site_label_2
    _geom_angle_atom_site_label_3
    _geom_angle_site_symmetry_1
    _geom_angle_site_symmetry_3
    _geom_angle
    _geom_angle_publ_flag
    I3 Cu I2 . . 124.13(3) ?
    I3 Cu I1 . . 119.69(2) ?
    I2 Cu I1 . . 115.25(3) ?
    C1 N1 C12 . . 120.5(4) ?
    C1 N1 C14 . . 121.3(4) ?
    C12 N1 C14 . . 117.5(4) ?
    C10 N2 C11 . . 121.5(4) ?
    C10 N2 C13 . . 119.1(4) ?
    C11 N2 C13 . . 118.9(4) ?
    N1 C1 C2 . . 121.9(5) ?
    N1 C1 H1 . . 119.0 ?
    C2 C1 H1 . . 119.0 ?
    C1 C2 C3 . . 119.0(4) ?
    C1 C2 H2 . . 120.5 ?
    C3 C2 H2 . . 120.5 ?
    C2 C3 C4 . . 120.0(5) ?
    C2 C3 H3 . . 120.0 ?
    C4 C3 H3 . . 120.0 ?
    C12 C4 C3 . . 118.5(4) ?
    C12 C4 C5 . . 119.6(4) ?
    C3 C4 C5 . . 121.8(4) ?
    C6 C5 C4 . . 120.5(4) ?
    C6 C5 H5 . . 119.8 ?
    C4 C5 H5 . . 119.8 ?
    C5 C6 C7 . . 121.2(4) ?
    C5 C6 H6 . . 119.4 ?
    C7 C6 H6 . . 119.4 ?
    C8 C7 C11 . . 118.5(4) ?
    C8 C7 C6 . . 122.6(4) ?
    C11 C7 C6 . . 118.9(4) ?
    C9 C8 C7 . . 120.3(4) ?
    C9 C8 H8 . . 119.9 ?
    C7 C8 H8 . . 119.9 ?
    C8 C9 C10 . . 119.3(4) ?
    C8 C9 H9 . . 120.4 ?
    C10 C9 H9 . . 120.4 ?
    N2 C10 C9 . . 120.6(4) ?
    N2 C10 H10 . . 119.7 ?
    C9 C10 H10 . . 119.7 ?
    N2 C11 C7 . . 119.7(4) ?
    N2 C11 C12 . . 120.2(4) ?
    C7 C11 C12 . . 120.0(4) ?
    N1 C12 C4 . . 119.8(4) ?
    N1 C12 C11 . . 120.6(4) ?
    C4 C12 C11 . . 119.7(4) ?
    N2 C13 C14 . . 110.3(4) ?
    N2 C13 H13A . . 109.6 ?
    C14 C13 H13A . . 109.6 ?
    N2 C13 H13B . . 109.6 ?
    C14 C13 H13B . . 109.6 ?
    H13A C13 H13B . . 108.1 ?
    N1 C14 C13 . . 110.3(4) ?
    N1 C14 H14A . . 109.6 ?
    C13 C14 H14A . . 109.6 ?
    N1 C14 H14B . . 109.6 ?
    C13 C14 H14B . . 109.6 ?
    H14A C14 H14B . . 108.1 ?
loop_
    _geom_torsion_atom_site_label_1
    _geom_torsion_atom_site_label_2
    _geom_torsion_atom_site_label_3
    _geom_torsion_atom_site_label_4
    _geom_torsion_site_symmetry_1
    _geom_torsion_site_symmetry_2
    _geom_torsion_site_symmetry_3
    _geom_torsion_site_symmetry_4
    _geom_torsion
    _geom_torsion_publ_flag
    C12 N1 C1 C2 . . . . 0.3(7) ?
    C14 N1 C1 C2 . . . . 170.3(4) ?
    N1 C1 C2 C3 . . . . -4.0(7) ?
    C1 C2 C3 C4 . . . . 3.1(7) ?
    C2 C3 C4 C12 . . . . 1.2(7) ?
    C2 C3 C4 C5 . . . . -178.9(4) ?
    C12 C4 C5 C6 . . . . 1.5(7) ?
    C3 C4 C5 C6 . . . . -178.4(4) ?
    C4 C5 C6 C7 . . . . 0.8(7) ?
    C5 C6 C7 C8 . . . . 178.1(4) ?
    C5 C6 C7 C11 . . . . -0.9(7) ?
    C11 C7 C8 C9 . . . . 1.5(7) ?
    C6 C7 C8 C9 . . . . -177.6(4) ?
    C7 C8 C9 C10 . . . . 1.5(7) ?
    C11 N2 C10 C9 . . . . 1.8(7) ?
    C13 N2 C10 C9 . . . . 174.2(4) ?
    C8 C9 C10 N2 . . . . -3.2(7) ?
    C10 N2 C11 C7 . . . . 1.2(7) ?
    C13 N2 C11 C7 . . . . -171.2(4) ?
    C10 N2 C11 C12 . . . . 178.8(4) ?
    C13 N2 C11 C12 . . . . 6.4(6) ?
    C8 C7 C11 N2 . . . . -2.8(7) ?
    C6 C7 C11 N2 . . . . 176.2(4) ?
    C8 C7 C11 C12 . . . . 179.6(4) ?
    C6 C7 C11 C12 . . . . -1.4(7) ?
    C1 N1 C12 C4 . . . . 4.2(6) ?
    C14 N1 C12 C4 . . . . -166.2(4) ?
    C1 N1 C12 C11 . . . . -176.8(4) ?
    C14 N1 C12 C11 . . . . 12.8(6) ?
    C3 C4 C12 N1 . . . . -4.8(6) ?
    C5 C4 C12 N1 . . . . 175.2(4) ?
    C3 C4 C12 C11 . . . . 176.1(4) ?
    C5 C4 C12 C11 . . . . -3.8(6) ?
    N2 C11 C12 N1 . . . . 7.2(6) ?
    C7 C11 C12 N1 . . . . -175.3(4) ?
    N2 C11 C12 C4 . . . . -173.9(4) ?
    C7 C11 C12 C4 . . . . 3.7(6) ?
    C10 N2 C13 C14 . . . . 150.5(4) ?
    C11 N2 C13 C14 . . . . -36.9(6) ?
    C1 N1 C14 C13 . . . . 146.4(4) ?
    C12 N1 C14 C13 . . . . -43.3(5) ?
    N2 C13 C14 N1 . . . . 53.7(5) ?
loop_
    _geom_hbond_atom_site_label_D
    _geom_hbond_atom_site_label_H
    _geom_hbond_atom_site_label_A
    _geom_hbond_site_symmetry_A
    _geom_hbond_distance_DH
    _geom_hbond_distance_HA
    _geom_hbond_distance_DA
    _geom_hbond_angle_DHA
    C13 H13b I2 . 0.99 3.06 3.969(4) 154
