# Supplementary material for: 4,5-Dihydro-3a,5a-diazo­niapyrene triiodidocuprate(I)
Source: Acta Crystallogr Sect E Struct Rep Online. 2011 Nov 25;67(Pt 12):m1839. doi: 10.1107/S1600536811050136 (PMC3238737; doi:10.1107/S1600536811050136)
Supplement: Supplementary file 2 [file e-67-m1839-Isup2.hkl]

# 
# h,k,l, Fc-squared, Fo-squared, sigma(Fo-squared) and status flag 
# 
data_I
_shelx_title '  P21/n' 
_shelx_refln_list_code          4 
_shelx_F_calc_maximum      399.76 
_exptl_crystal_F_000      1192.00 
_reflns_d_resolution_high  0.7698 
 
loop_ 
 _symmetry_equiv_pos_as_xyz 
 'x, y, z' 
 'x+1/2, -y+1/2, z+1/2' 
 '-x, -y, -z' 
 '-x-1/2, y-1/2, -z-1/2' 
 
_cell_length_a     7.6018 
_cell_length_b    15.0917 
_cell_length_c    14.2776 
_cell_angle_alpha  90.000 
_cell_angle_beta   98.903 
_cell_angle_gamma  90.000 
 
_shelx_F_squared_multiplier     1.000 
 
loop_ 
 _refln_index_h 
 _refln_index_k 
 _refln_index_l 
 _refln_F_squared_calc 
 _refln_F_squared_meas 
 _refln_F_squared_sigma 
 _refln_observed_status 
   2   0   0    13146.22    14984.33    527.74 o 
   4   0   0     6464.70     6726.06    637.23 o 
   6   0   0    88972.20    90306.43   3906.32 o 
   8   0   0     2006.87     1958.46    474.97 o 
   1   1   0     8644.19     9095.00    257.60 o 
   2   1   0   102265.30   109296.21   3233.26 o 
   3   1   0    94316.16    92251.90   2738.99 o 
   4   1   0     2223.82     2114.16    189.34 o 
   5   1   0     5485.65     5446.25    223.29 o 
   6   1   0     1875.30     1560.24    152.62 o 
   7   1   0     5087.62     5394.95    287.72 o 
   8   1   0     1036.86      862.26    193.11 o 
   9   1   0    13349.28    13643.92    557.82 o 
   0   2   0      164.66       75.35     33.42 o 
   1   2   0    36880.62    37967.88   1000.89 o 
   2   2   0   159807.95   169807.16   4493.77 o 
   3   2   0      743.03      964.36     90.86 o 
   4   2   0    45546.91    47372.77   1286.23 o 
   5   2   0    31098.15    31465.17    878.60 o 
   6   2   0     4206.06     4633.10    309.34 o 
   7   2   0     6924.26     6650.78    318.56 o 
   8   2   0    12132.85    12459.13    520.58 o 
   9   2   0      546.91      477.52    207.78 o 
   1   3   0    28295.80    27383.03    673.65 o 
   2   3   0   110060.32   114692.16   3005.54 o 
   3   3   0      853.75      932.50     60.17 o 
   4   3   0    65457.11    67003.27   1804.64 o 
   5   3   0    15935.68    15275.68    458.78 o 
   6   3   0     2037.15     2121.55    252.08 o 
   7   3   0     2432.78     2818.88    213.37 o 
   8   3   0     9318.08     9503.39    419.27 o 
   9   3   0      519.08      508.48    178.06 o 
   0   4   0      315.13      195.64     71.91 o 
   1   4   0    59834.23    57150.67   1526.85 o 
   2   4   0     2918.87     3088.26    112.95 o 
   3   4   0        4.97        9.53     47.23 o 
   4   4   0    18276.90    19064.02    492.93 o 
   5   4   0    16857.37    16188.15    487.48 o 
   6   4   0     1345.69     1336.85    152.43 o 
   7   4   0    21716.65    22080.73    762.18 o 
   8   4   0      491.19      380.64    182.17 o 
   9   4   0     1128.02      854.32    207.69 o 
   1   5   0    42987.36    41891.45   1027.22 o 
   2   5   0    27276.25    26167.44    657.63 o 
   3   5   0     2666.14     2817.79    197.54 o 
   4   5   0    39906.16    40308.72   1001.28 o 
   5   5   0    17526.28    17568.25    526.15 o 
   6   5   0     7299.97     7719.62    338.26 o 
   7   5   0     4607.65     4631.83    272.92 o 
   8   5   0    16045.44    15099.50    581.46 o 
   9   5   0      239.98      380.60    173.83 o 
   0   6   0     4528.51     4137.52    278.37 o 
   1   6   0    22785.12    21773.53    553.35 o 
   2   6   0    27456.97    27291.97    789.54 o 
   3   6   0      490.76      560.92     71.67 o 
   4   6   0     4834.84     5018.13    241.05 o 
   5   6   0    12874.99    12326.51    454.96 o 
   6   6   0     9481.02     9371.01    331.28 o 
   7   6   0    12171.55    11648.74    467.05 o 
   8   6   0    10820.47    10098.96    442.74 o 
   9   6   0        1.32      -76.30    165.11 o 
   1   7   0     1985.00     1927.52     96.08 o 
   2   7   0    13562.05    13191.39    357.77 o 
   3   7   0    72494.59    73200.21   2230.56 o 
   4   7   0     7878.73     7854.77    272.11 o 
   5   7   0     1492.37     1506.41    129.53 o 
   6   7   0      359.55      233.39    102.34 o 
   7   7   0      739.31      890.45    159.92 o 
   8   7   0      561.50      578.19    167.86 o 
   9   7   0    14130.11    15274.01    705.93 o 
   0   8   0   126785.59   133102.92   4556.70 o 
   1   8   0     3254.72     2951.40    129.09 o 
   2   8   0      177.88      118.20     59.46 o 
   3   8   0     1550.24     1526.77    205.54 o 
   4   8   0      799.74     1091.01    100.43 o 
   5   8   0     4268.53     4450.26    301.46 o 
   6   8   0    56559.45    55139.66   1706.61 o 
   7   8   0       72.76       80.53    160.74 o 
   8   8   0      707.77      698.40    199.70 o 
   1   9   0    35799.56    33232.46   1903.79 o 
   2   9   0      151.07      113.26     66.70 o 
   3   9   0    36111.46    34798.26   1023.65 o 
   4   9   0     3725.57     3626.63    166.94 o 
   5   9   0     8726.90     8726.86    321.83 o 
   6   9   0     2403.27     2616.85    253.28 o 
   7   9   0     8431.44     7963.70    431.52 o 
   8   9   0      998.94      713.81    208.98 o 
   0  10   0    16381.87    17360.48    668.16 o 
   1  10   0    16494.22    16313.15    487.85 o 
   2  10   0    39775.92    39222.13    982.35 o 
   3  10   0       44.65       34.37     95.37 o 
   4  10   0    51228.79    51036.82   1439.80 o 
   5  10   0     6024.38     5919.98    297.79 o 
   6  10   0      667.40      729.47    180.19 o 
   7  10   0     2402.33     2219.96    256.16 o 
   8  10   0     4071.71     4341.63    353.21 o 
   1  11   0    10856.30    11210.97    428.23 o 
   2  11   0    33967.71    33631.91   1100.71 o 
   3  11   0     7187.47     7522.19    295.80 o 
   4  11   0    18285.30    19097.97    584.79 o 
   5  11   0     2527.03     2744.22    343.41 o 
   6  11   0      451.66      388.83    153.52 o 
   7  11   0     5499.85     5676.01    387.28 o 
   8  11   0     5080.50     5437.11    398.89 o 
   0  12   0    10328.59    11237.83    615.08 o 
   1  12   0    41333.36    41937.49   1307.61 o 
   2  12   0     4512.91     4631.94    354.71 o 
   3  12   0      452.72      386.61    119.68 o 
   4  12   0     2733.72     2815.67    188.22 o 
   5  12   0    20659.43    20153.69    928.26 o 
   6  12   0     3533.17     3177.78    271.85 o 
   7  12   0     4492.92     4526.63    361.30 o 
   1  13   0    16690.80    18051.02    631.97 o 
   2  13   0    26580.04    26207.40   1398.63 o 
   3  13   0       13.14     -165.14    110.09 o 
   4  13   0    13107.27    14497.50    486.33 o 
   5  13   0     3083.84     3321.05    254.75 o 
   6  13   0      192.45      130.42    168.22 o 
   7  13   0     4376.96     4828.31    469.06 o 
   0  14   0    23397.42    25450.57   1467.42 o 
   1  14   0    10157.23    10458.05    425.31 o 
   2  14   0      739.61      835.78    163.03 o 
   3  14   0       97.31       74.15    257.11 o 
   4  14   0     2395.68     2250.21    193.57 o 
   5  14   0     3969.57     4090.64    289.55 o 
   6  14   0     6721.00     7137.06    615.77 o 
   1  15   0      162.59      343.98    195.72 o 
   2  15   0      589.51      447.34    165.00 o 
   3  15   0    34515.06    32701.38   2841.32 o 
   4  15   0     2113.54     2064.24    274.72 o 
   5  15   0      175.10       28.03    212.61 o 
   6  15   0      289.74       16.38    225.62 o 
   0  16   0    15267.11    16391.21    855.27 o 
   1  16   0        0.96       10.64    146.51 o 
   2  16   0     1177.39     1072.57    183.01 o 
   3  16   0      424.28      370.72    170.62 o 
   4  16   0      120.60      165.42    224.35 o 
   5  16   0      295.08      255.56    238.57 o 
   1  17   0     6596.30     6995.89    359.00 o 
   2  17   0      369.16      393.74    197.03 o 
   3  17   0     1934.78     1923.17    228.15 o 
   4  17   0      539.15      715.27    250.14 o 
   0  18   0      169.28     -164.65    527.95 o 
   1  18   0      828.43      701.68    189.08 o 
   2  18   0     6706.70     6675.69    367.55 o 
   3  18   0      825.68     1228.99    215.59 o 
   1  19   0     1353.42     1335.52    211.15 o 
   2  19   0     1512.53     1615.44    225.04 o 
  -9   0   1     1587.05     1658.15    294.02 o 
  -7   0   1     5902.32     5119.06    554.43 o 
  -5   0   1    49646.43    49872.24   2183.29 o 
  -3   0   1     3610.11     3190.26    237.75 o 
  -1   0   1    23628.93    23521.61   1008.62 o 
   1   0   1    32569.91    33858.60   2385.33 o 
   3   0   1     1443.05     1791.09    107.72 o 
   5   0   1    16691.23    16494.86    615.97 o 
   7   0   1     1252.68     1325.57    333.75 o 
   9   0   1      130.02       -3.10    222.64 o 
  -9   1   1     1721.50     1451.54    197.31 o 
  -8   1   1     7414.84     7349.92    412.36 o 
  -7   1   1    20918.25    20379.83    708.46 o 
  -6   1   1     1055.85     1199.16    142.27 o 
  -5   1   1     7380.86     7809.36    358.68 o 
  -4   1   1    19647.31    20325.84    636.45 o 
  -3   1   1      364.90      534.08     54.85 o 
  -2   1   1   101460.33    99585.13   3939.79 o 
  -1   1   1    30781.28    32020.35    854.50 o 
   0   1   1      281.15      262.75     24.39 o 
   1   1   1    12901.53    13079.76    359.07 o 
   2   1   1    82583.42    89104.79   2340.06 o 
   3   1   1      273.20      194.16     39.39 o 
   4   1   1    11696.37    11726.26    342.13 o 
   5   1   1    13377.23    13462.68    454.19 o 
   6   1   1     1239.17     1201.93    142.56 o 
   7   1   1    12877.31    12808.84    493.44 o 
   8   1   1     1715.87     1821.84    250.35 o 
   9   1   1     3362.09     3340.69    341.80 o 
  -9   2   1       36.88      114.74    183.98 o 
  -8   2   1     3854.27     3718.10    366.42 o 
  -7   2   1    10340.56    10474.98    420.08 o 
  -6   2   1       97.97       30.98    126.05 o 
  -5   2   1     5871.46     5686.06    210.76 o 
  -4   2   1    80375.29    82318.15   2204.18 o 
  -3   2   1     1093.25     1263.22     85.70 o 
  -2   2   1    38228.57    40104.84   1199.57 o 
  -1   2   1     7496.61     7814.58    201.25 o 
   0   2   1    40603.01    41894.50   1099.97 o 
   1   2   1     8593.92     8660.34    223.48 o 
   2   2   1    45521.98    46473.20   1246.43 o 
   3   2   1       51.23      115.45     34.91 o 
   4   2   1    51609.36    53685.93   1312.24 o 
   5   2   1      251.80      166.87    108.11 o 
   6   2   1      165.44      233.58    116.93 o 
   7   2   1     3785.87     3759.68    240.35 o 
   8   2   1      400.55      348.77    150.76 o 
   9   2   1        7.70      253.56    193.93 o 
  -9   3   1    13719.76    13713.08    560.07 o 
  -8   3   1     1437.84     1644.61    191.13 o 
  -7   3   1     1079.08     1289.75    159.92 o 
  -6   3   1     2542.65     2654.66    189.30 o 
  -5   3   1      648.98      684.18    178.37 o 
  -4   3   1    13734.80    14850.06    436.23 o 
  -3   3   1    59542.66    59788.29   1452.07 o 
  -2   3   1     3327.31     3807.61    124.14 o 
  -1   3   1     7616.81     7955.15    232.63 o 
   0   3   1      411.71      465.53     50.77 o 
   1   3   1     1439.60     1448.87     63.54 o 
   2   3   1     2125.05     2365.54     99.34 o 
   3   3   1    36252.09    34955.98    952.96 o 
   4   3   1     4920.69     5158.73    167.44 o 
   5   3   1        4.30      -64.01     67.69 o 
   6   3   1     1128.97     1393.96    156.51 o 
   7   3   1      984.89     1124.43    158.54 o 
   8   3   1      157.24      117.87    143.90 o 
   9   3   1     4239.03     4140.91    297.33 o 
  -9   4   1     1688.72     1662.16    217.63 o 
  -8   4   1      528.01      343.81    145.35 o 
  -7   4   1      837.48      959.60    150.67 o 
  -6   4   1    81520.10    82964.24   2551.44 o 
  -5   4   1      190.35      318.76    144.34 o 
  -4   4   1    10344.74    11345.21    350.22 o 
  -3   4   1     6406.46     6658.98    197.16 o 
  -2   4   1     4460.27     4348.99    139.35 o 
  -1   4   1      498.14      464.27     45.25 o 
   0   4   1   139867.23   138098.16   4914.09 o 
   1   4   1     8192.36     9025.34    243.83 o 
   2   4   1     3854.07     4290.50    137.10 o 
   3   4   1       24.61       58.34     39.75 o 
   4   4   1    13503.04    13173.62    396.20 o 
   5   4   1       44.50       -1.37     74.23 o 
   6   4   1    32954.40    33315.03   1081.35 o 
   7   4   1       48.23      126.68    128.06 o 
   8   4   1     1307.71     1342.98    185.71 o 
   9   4   1      507.25      543.88    183.21 o 
  -9   5   1    11183.53    10974.62    529.48 o 
  -8   5   1     2279.67     1905.14    202.41 o 
  -7   5   1     1062.15     1096.84    155.78 o 
  -6   5   1     1049.06      933.59    141.52 o 
  -5   5   1     9766.78    10202.02    337.53 o 
  -4   5   1     4157.98     4515.13    208.36 o 
  -3   5   1    13189.18    12345.19    335.59 o 
  -2   5   1     3270.28     2893.92    112.05 o 
  -1   5   1     2760.66     2540.92    101.57 o 
   0   5   1     1853.52     1675.90     92.19 o 
   1   5   1      192.29      286.75     42.40 o 
   2   5   1     1044.68     1130.37     67.63 o 
   3   5   1     3533.11     3552.82    193.41 o 
   4   5   1     2856.82     2808.81    124.72 o 
   5   5   1     4416.12     4120.20    189.68 o 
   6   5   1        9.85      -98.52    110.37 o 
   7   5   1      274.03      251.35    130.48 o 
   8   5   1        1.06      179.27    167.65 o 
   9   5   1     2171.43     2258.27    242.82 o 
  -9   6   1      417.80      -26.61    164.49 o 
  -8   6   1    21925.58    20343.58    733.99 o 
  -7   6   1     2692.48     2679.00    212.74 o 
  -6   6   1      101.77      -20.21     92.35 o 
  -5   6   1     4546.01     3674.27    697.49 o 
  -4   6   1    19904.63    20641.94    539.15 o 
  -3   6   1      178.60      183.97     45.79 o 
  -2   6   1    60345.91    61928.38   1663.52 o 
  -1   6   1      898.46      987.22     97.29 o 
   0   6   1     2779.63     2606.88    164.33 o 
   1   6   1     5463.70     5453.11    195.99 o 
   2   6   1    32735.21    32554.20    811.33 o 
   3   6   1     8722.50     8973.11    260.36 o 
   4   6   1    13358.40    13149.69    365.24 o 
   5   6   1       97.24      140.60     88.65 o 
   6   6   1     1077.07      880.65    114.95 o 
   7   6   1     1553.17     1365.36    173.42 o 
   8   6   1     8687.66     8200.46    388.41 o 
   9   6   1     2769.10     2163.97    347.24 o 
  -9   7   1      308.18      342.32    205.74 o 
  -8   7   1     8018.46     7989.03    381.88 o 
  -7   7   1     5451.09     4957.14    283.20 o 
  -6   7   1     1158.33     1168.59    128.40 o 
  -5   7   1    12136.99    13297.96    453.01 o 
  -4   7   1    13587.07    13369.63    410.20 o 
  -3   7   1      560.75      546.57     70.88 o 
  -2   7   1     7522.08     7303.26    222.66 o 
  -1   7   1     7794.73     6563.17    207.67 o 
   0   7   1       32.09      201.32     69.50 o 
   1   7   1    22730.34    21494.04    779.84 o 
   2   7   1        2.33      -67.78     48.68 o 
   3   7   1        1.64      -42.43     59.46 o 
   4   7   1     7196.69     7020.06    282.47 o 
   5   7   1     2319.32     2701.60    181.87 o 
   6   7   1     4027.36     3573.49    275.02 o 
   7   7   1     9602.46     9638.46    415.05 o 
   8   7   1      944.31     1196.10    219.23 o 
   9   7   1      413.42      416.39    215.72 o 
  -8   8   1     3205.98     2739.70    368.64 o 
  -7   8   1    10410.92     9957.32    424.26 o 
  -6   8   1     1981.27     1597.47    201.15 o 
  -5   8   1    11665.91    11925.80    511.69 o 
  -4   8   1     1053.18      945.07     98.34 o 
  -3   8   1        9.10       12.34     66.42 o 
  -2   8   1     1921.31     2040.76    106.41 o 
  -1   8   1     8556.74     7528.08    463.02 o 
   0   8   1    32220.50    33190.00    836.15 o 
   1   8   1    13923.70    12566.50    501.06 o 
   2   8   1     5084.07     5395.81    435.13 o 
   3   8   1     2385.72     2173.48    118.22 o 
   4   8   1     2210.77     2226.58    146.12 o 
   5   8   1     2226.10     2333.59    158.72 o 
   6   8   1     2461.23     2667.69    227.03 o 
   7   8   1     2026.78     2188.32    240.66 o 
   8   8   1     6297.15     6117.25    401.24 o 
  -8   9   1     4439.27     5227.65    373.76 o 
  -7   9   1     5610.63     5593.32    546.54 o 
  -6   9   1      387.76      143.38     95.43 o 
  -5   9   1     9257.33     8815.51    369.50 o 
  -4   9   1    12542.38    12293.97    390.93 o 
  -3   9   1    13211.25    13192.17    372.31 o 
  -2   9   1    23047.07    23011.59    770.96 o 
  -1   9   1    23986.90    22912.41    790.16 o 
   0   9   1      479.37      512.86     70.54 o 
   1   9   1      966.24      895.84    102.66 o 
   2   9   1    24477.56    22803.49    859.97 o 
   3   9   1    12503.44    11434.97    336.27 o 
   4   9   1     4139.51     4206.69    240.00 o 
   5   9   1    23990.91    24662.94    818.60 o 
   6   9   1      424.04      337.10    133.61 o 
   7   9   1      291.96      281.92    179.54 o 
   8   9   1     1616.38     1549.61    253.26 o 
  -8  10   1      520.54      505.66    210.08 o 
  -7  10   1     3100.77     3031.80    278.53 o 
  -6  10   1     4616.90     4319.17    262.38 o 
  -5  10   1    12317.97    12429.20    673.23 o 
  -4  10   1     5822.39     5710.70    223.40 o 
  -3  10   1      495.92      530.39     91.31 o 
  -2  10   1      211.29       59.97    103.25 o 
  -1  10   1    23553.39    23251.11    612.14 o 
   0  10   1     2756.53     2749.46    134.92 o 
   1  10   1    14804.11    13528.61    617.35 o 
   2  10   1     5549.85     5292.75    235.44 o 
   3  10   1     4817.41     4974.80    453.83 o 
   4  10   1       11.56      105.47    106.47 o 
   5  10   1     5596.99     5726.39    296.32 o 
   6  10   1      380.06      513.16    151.08 o 
   7  10   1      724.41      569.42    196.30 o 
   8  10   1     2112.74     2014.81    273.27 o 
  -8  11   1      440.35      819.85    231.21 o 
  -7  11   1      137.83      245.15    186.40 o 
  -6  11   1       13.61       65.18    140.88 o 
  -5  11   1     6755.87     6754.74    327.45 o 
  -4  11   1     2867.89     2725.32    177.02 o 
  -3  11   1    53385.11    56284.75   1537.75 o 
  -2  11   1     6974.51     8557.20    541.79 o 
  -1  11   1      564.86      575.75     89.02 o 
   0  11   1     1382.20     1432.66    127.73 o 
   1  11   1     3913.60     3199.01    249.03 o 
   2  11   1     9833.44     9405.49    340.77 o 
   3  11   1    36180.43    36243.07   1023.64 o 
   4  11   1     1638.26     1690.35    153.66 o 
   5  11   1     1390.33     1337.98    174.64 o 
   6  11   1     4763.54     4555.64    281.44 o 
   7  11   1     2457.74     3025.10    298.40 o 
  -7  12   1     1058.78     1017.91    243.58 o 
  -6  12   1    19037.77    19369.69    857.08 o 
  -5  12   1        0.40     -157.06    135.15 o 
  -4  12   1     2573.71     2446.31    177.89 o 
  -3  12   1     3596.40     3463.53    200.38 o 
  -2  12   1     1071.13      877.80    129.78 o 
  -1  12   1     1803.66     1882.51    189.62 o 
   0  12   1    48295.59    52300.34   1437.87 o 
   1  12   1      853.05      989.76    131.18 o 
   2  12   1       45.24      -83.16    108.82 o 
   3  12   1     1394.88     1427.06    154.81 o 
   4  12   1      273.21      216.38    143.18 o 
   5  12   1     2894.24     2943.47    230.71 o 
   6  12   1    10493.06    10926.67    466.45 o 
   7  12   1      270.60      199.42    208.55 o 
  -7  13   1     6052.52     6262.34    463.88 o 
  -6  13   1     2676.50     2566.96    240.22 o 
  -5  13   1     5981.60     6560.97    344.98 o 
  -4  13   1       51.78       29.60    121.10 o 
  -3  13   1     5582.22     5718.89    266.75 o 
  -2  13   1     6940.35     6597.23    393.58 o 
  -1  13   1    15124.17    15857.51    570.74 o 
   0  13   1     3548.72     3514.95    234.14 o 
   1  13   1    13427.84    14659.15    537.86 o 
   2  13   1      386.71      250.89    119.46 o 
   3  13   1     2713.93     2620.24    191.14 o 
   4  13   1     1877.87     1977.50    238.02 o 
   5  13   1     2478.51     2389.89    226.38 o 
   6  13   1       15.12     -145.76    167.81 o 
   7  13   1     3126.31     3275.50    334.79 o 
  -6  14   1       74.42      281.38    183.27 o 
  -5  14   1     6585.68     6852.15    878.33 o 
  -4  14   1     6299.88     6090.37    328.10 o 
  -3  14   1     5799.24     5394.76    623.15 o 
  -2  14   1    19493.31    19531.67    682.11 o 
  -1  14   1     2708.62     2523.04    210.42 o 
   0  14   1      743.58      774.56    157.31 o 
   1  14   1     9602.35    10082.11    417.96 o 
   2  14   1     6288.56     6335.50    400.03 o 
   3  14   1     1387.93     1337.73    161.94 o 
   4  14   1     9482.08     9906.52    385.91 o 
   5  14   1      681.01      509.62    184.52 o 
   6  14   1      481.55       39.30    205.96 o 
  -6  15   1      657.07      769.89    251.53 o 
  -5  15   1     6622.26     6961.28    621.90 o 
  -4  15   1     2370.82     1996.89    275.05 o 
  -3  15   1      503.34      439.58    165.05 o 
  -2  15   1     6620.22     6739.90    339.26 o 
  -1  15   1      946.32      991.02    171.84 o 
   0  15   1      958.43     1318.34    181.63 o 
   1  15   1     2238.12     2392.80    211.74 o 
   2  15   1      934.32      922.73    174.58 o 
   3  15   1       84.28       69.86    159.53 o 
   4  15   1     2391.50     2595.33    292.56 o 
   5  15   1      331.66      711.84    242.59 o 
   6  15   1      324.74      340.60    208.79 o 
  -5  16   1     2991.28     2936.10    493.03 o 
  -4  16   1    10277.89     9269.06    559.07 o 
  -3  16   1        1.08      132.36    164.17 o 
  -2  16   1      259.46       56.16    150.79 o 
  -1  16   1     2123.69     2205.47    261.85 o 
   0  16   1     3473.53     3609.02    255.98 o 
   1  16   1     3567.98     3359.99    251.68 o 
   2  16   1    10257.84    10400.82    443.93 o 
   3  16   1     1309.82     1605.24    279.40 o 
   4  16   1      695.20      416.91    231.58 o 
   5  16   1      224.69      192.52    242.49 o 
  -4  17   1     4177.63     3822.21    360.13 o 
  -3  17   1     1358.75     1027.45    353.65 o 
  -2  17   1      456.01      291.24    209.73 o 
  -1  17   1     9285.35    10250.86    442.05 o 
   0  17   1       41.93      104.41    155.82 o 
   2  17   1      469.05      485.93    176.61 o 
   3  17   1     2273.64     2390.41    242.66 o 
   4  17   1      437.28      276.94    238.12 o 
  -3  18   1      992.94      542.42    296.65 o 
  -2  18   1     2265.29     2564.20    340.75 o 
  -1  18   1     2861.13     3574.29    675.13 o 
   0  18   1     1341.62     1483.13    205.79 o 
   1  18   1     1394.94     2441.86    563.38 o 
   2  18   1       96.29      204.00    174.45 o 
   3  18   1      333.96      -35.62    181.17 o 
  -2  19   1      611.08      438.83    188.37 o 
  -1  19   1      388.19      305.26    180.61 o 
   0  19   1     1619.02     1613.45    220.49 o 
   1  19   1     7000.89     8135.88    566.43 o 
   2  19   1     1903.32     1687.19    379.95 o 
  -8   0   2    12070.59    11955.18    678.36 o 
  -6   0   2     6102.10     6222.52    581.14 o 
  -4   0   2    21528.43    22284.40   1006.28 o 
  -2   0   2    53136.19    52680.92   1800.21 o 
   0   0   2    46600.79    50183.34   1707.01 o 
   2   0   2    51097.20    52419.43   2814.15 o 
   4   0   2     4964.96     4692.03    221.21 o 
   6   0   2      644.90      863.34    292.24 o 
   8   0   2    34074.85    35203.77   1661.08 o 
  -9   1   2       44.93      214.31    148.46 o 
  -8   1   2      454.89      516.52    166.73 o 
  -7   1   2       16.15       -1.18    111.78 o 
  -6   1   2     2011.78     2020.70    163.49 o 
  -5   1   2     5338.71     5346.90    278.75 o 
  -4   1   2      491.58      540.68     61.52 o 
  -3   1   2     1001.34     1018.96     77.84 o 
  -2   1   2      747.83      847.26     44.82 o 
  -1   1   2     3462.51     3548.19    110.86 o 
   0   1   2       22.66      -37.10     24.74 o 
   1   1   2     2193.98     2164.70     80.23 o 
   2   1   2       65.06       58.66     36.38 o 
   3   1   2     1477.84     1456.60     82.77 o 
   4   1   2       29.12       18.15     47.78 o 
   5   1   2    17952.16    18555.37    532.71 o 
   6   1   2     6024.65     5819.21    431.71 o 
   7   1   2      658.94      685.12    146.56 o 
   8   1   2      599.66      685.16    186.88 o 
   9   1   2     1377.22     1571.59    246.60 o 
  -9   2   2     1044.14     1052.36    398.32 o 
  -8   2   2     8209.93     8494.34    384.59 o 
  -7   2   2     2672.83     2848.49    203.09 o 
  -6   2   2    11771.65    11734.29    440.13 o 
  -5   2   2     2167.07     2256.80    139.24 o 
  -4   2   2     2590.45     2757.14    127.25 o 
  -3   2   2     6120.67     5863.33    259.69 o 
  -2   2   2    25066.43    26566.76    720.71 o 
  -1   2   2        1.00        9.35     27.37 o 
   0   2   2    49399.50    50543.38   1218.42 o 
   1   2   2        2.39       18.39     34.41 o 
   2   2   2     2879.26     3057.31    123.85 o 
   3   2   2     3291.20     3248.69    162.21 o 
   4   2   2     7025.67     7347.26    217.47 o 
   5   2   2      305.96      262.97     57.27 o 
   6   2   2    22145.70    23502.73    987.23 o 
   7   2   2     5369.55     5321.32    290.83 o 
   8   2   2      134.05      109.49    174.46 o 
   9   2   2      950.92      708.07    215.70 o 
  -9   3   2        9.27      108.07    156.43 o 
  -8   3   2       36.61       52.53    134.91 o 
  -7   3   2      186.92      355.52    125.07 o 
  -6   3   2       91.01       44.00    108.20 o 
  -5   3   2    20801.29    21065.63    608.02 o 
  -4   3   2     2464.04     2705.82    130.20 o 
  -3   3   2    29388.73    28956.97    719.66 o 
  -2   3   2     2381.79     2404.08     92.10 o 
  -1   3   2      369.43      527.61     43.38 o 
   0   3   2      158.55      201.80     33.11 o 
   1   3   2     4940.00     4598.01    139.54 o 
   2   3   2      844.90      727.34     52.37 o 
   3   3   2    51641.65    52746.94   1289.96 o 
   4   3   2    10876.43    11023.72    304.71 o 
   5   3   2     6603.91     6552.73    244.79 o 
   6   3   2     2047.09     2091.10    179.36 o 
   7   3   2     2248.66     2496.90    310.54 o 
   8   3   2     1094.96     1046.66    177.98 o 
   9   3   2     3528.03     3653.49    285.98 o 
  -9   4   2      247.38      132.03    161.90 o 
  -8   4   2       54.45      -16.68    135.02 o 
  -7   4   2      266.39      369.40    154.66 o 
  -6   4   2     1436.90     1413.93    170.28 o 
  -5   4   2     2023.23     2288.99    134.14 o 
  -4   4   2     9797.18     9863.68    313.17 o 
  -3   4   2      660.53      671.59     57.51 o 
  -2   4   2     1256.62     1379.18     71.16 o 
  -1   4   2     9422.09     9450.73    252.56 o 
   0   4   2      295.74      261.34     53.07 o 
   1   4   2    32198.32    32528.86    827.42 o 
   2   4   2     4912.55     4698.57    148.48 o 
   3   4   2      340.27      146.63     51.84 o 
   4   4   2     5190.42     4997.95    192.05 o 
   5   4   2     8134.31     8557.89    296.45 o 
   6   4   2      365.23      169.06    120.38 o 
   7   4   2     5192.03     4862.31    278.85 o 
   8   4   2       62.74       99.79    147.56 o 
   9   4   2       45.75       30.01    166.03 o 
  -9   5   2     4095.52     4155.43    398.43 o 
  -8   5   2       39.52        5.40    134.19 o 
  -7   5   2     7901.23     9016.93    808.44 o 
  -6   5   2     3698.20     3884.74    230.57 o 
  -5   5   2     2037.23     2068.24    134.82 o 
  -4   5   2      272.41      310.35     56.03 o 
  -3   5   2    17839.11    17163.86    448.01 o 
  -2   5   2    27240.15    28504.98    710.26 o 
  -1   5   2    32750.22    32949.06    813.40 o 
   0   5   2     5342.11     5228.83    326.92 o 
   1   5   2    11234.11    11360.27    333.21 o 
   2   5   2    16320.19    16206.89    418.03 o 
   3   5   2    30699.16    34416.52   1836.77 o 
   4   5   2    14727.80    14571.48    430.81 o 
   5   5   2    12179.94    11997.74    445.93 o 
   6   5   2       26.34       38.27    116.29 o 
   7   5   2     3201.16     2956.93    240.55 o 
   8   5   2     1742.54     1616.61    197.47 o 
   9   5   2     8801.79     8143.03    656.41 o 
  -9   6   2      580.68      490.10    183.08 o 
  -8   6   2     1862.14     1381.12    184.58 o 
  -7   6   2     2732.16     2758.07    211.07 o 
  -6   6   2     1305.33     1161.35    148.98 o 
  -5   6   2     2946.53     2799.14    160.05 o 
  -4   6   2        2.03      -35.62     59.00 o 
  -3   6   2     8553.20     8955.94    259.25 o 
  -2   6   2     3439.27     3836.56    156.83 o 
  -1   6   2    10289.71    10779.60    323.25 o 
   0   6   2    52420.58    53403.22   1442.14 o 
   1   6   2    11633.08    11498.92    345.16 o 
   2   6   2        7.71        6.92     45.92 o 
   3   6   2     2024.06     2140.91    158.85 o 
   4   6   2     1372.93     1290.49     94.89 o 
   5   6   2     6623.24     6468.59    286.70 o 
   6   6   2     8482.45     8131.60    303.28 o 
   7   6   2      459.71      427.13    148.32 o 
   8   6   2        4.91      -79.10    146.33 o 
   9   6   2      638.82      471.94    213.80 o 
  -9   7   2     4349.02     4291.77    396.88 o 
  -8   7   2      659.32      335.75    169.93 o 
  -7   7   2     6493.98     6237.37    315.50 o 
  -6   7   2      489.16     1623.00    402.87 o 
  -5   7   2     2830.15     2626.66    180.59 o 
  -4   7   2       27.11       69.01     68.67 o 
  -3   7   2      203.17      400.72     75.88 o 
  -2   7   2      103.88      160.68     57.39 o 
  -1   7   2    31788.43    28939.00   1240.23 o 
   0   7   2     3870.99     3448.98    156.92 o 
   1   7   2    47314.34    48076.16   1297.58 o 
   2   7   2      881.73      957.18     71.15 o 
   3   7   2     1571.93     1613.12     97.23 o 
   4   7   2     1894.59     2048.34    118.48 o 
   5   7   2     8512.05     8176.59    302.11 o 
   6   7   2     2889.14     2503.04    253.17 o 
   7   7   2    15843.94    15734.45    685.33 o 
   8   7   2      562.41      284.07    204.36 o 
  -9   8   2      306.66      142.03    200.21 o 
  -8   8   2     2221.82     1884.44    211.04 o 
  -7   8   2        9.68     -189.34    126.22 o 
  -6   8   2     3831.83     3795.17    234.96 o 
  -5   8   2      776.63      892.94    142.66 o 
  -4   8   2    18235.57    18606.60    548.38 o 
  -3   8   2      134.05       -0.56     66.12 o 
  -2   8   2    13347.50    12436.23    346.96 o 
  -1   8   2    10697.88     9515.11    342.39 o 
   0   8   2      878.65     1230.62    146.59 o 
   1   8   2      404.46      526.38     86.93 o 
   2   8   2    42511.21    43970.36   1198.16 o 
   3   8   2     3705.46     3792.64    157.60 o 
   4   8   2    12803.14    12896.97    387.97 o 
   5   8   2     9246.09     9666.81    340.93 o 
   6   8   2     1211.88     1327.71    156.81 o 
   7   8   2     2730.04     2886.42    270.28 o 
   8   8   2     6615.79     6026.78    487.94 o 
  -8   9   2      333.15       88.00    180.95 o 
  -7   9   2      257.45      221.34    167.39 o 
  -6   9   2       29.18     -121.14    107.02 o 
  -5   9   2      403.17      176.12    106.80 o 
  -4   9   2      672.92      667.23    130.94 o 
  -3   9   2     1854.07     1968.30    119.82 o 
  -2   9   2     2090.49     2023.09    118.60 o 
  -1   9   2       79.93      135.58     65.20 o 
   0   9   2       23.07       -0.64     79.56 o 
   1   9   2     1037.00      841.87    106.30 o 
   2   9   2    11818.16    11280.04    368.30 o 
   3   9   2     5529.98     5179.61    225.84 o 
   4   9   2     2359.43     2346.66    183.10 o 
   5   9   2     1591.05     1520.08    207.97 o 
   6   9   2     1814.44     1875.87    183.38 o 
   7   9   2     2039.10     1939.49    241.35 o 
   8   9   2     2391.50     2265.87    287.74 o 
  -8  10   2     2971.37     2964.81    298.04 o 
  -7  10   2      700.68      720.16    204.75 o 
  -6  10   2     8923.42     8853.14    542.67 o 
  -5  10   2      131.09      296.02    108.64 o 
  -4  10   2     9472.04     9386.97    373.12 o 
  -3  10   2     1174.53     1062.20    105.20 o 
  -2  10   2    15101.19    14016.28    422.04 o 
  -1  10   2     5375.19     4924.05    192.87 o 
   0  10   2     9210.31     9303.98    561.15 o 
   1  10   2     2043.77     1338.19    153.12 o 
   2  10   2     3244.86     2981.81    375.94 o 
   3  10   2     7231.06     6946.69    337.14 o 
   4  10   2    22293.50    22545.95    671.26 o 
   5  10   2      877.53      840.61    153.21 o 
   6  10   2     8955.96    10025.11    424.95 o 
   7  10   2     1957.16     2342.44    264.51 o 
   8  10   2      743.67      627.43    227.78 o 
  -8  11   2       19.03     -285.36    190.24 o 
  -7  11   2      232.53     -108.53    174.21 o 
  -6  11   2     1766.15     1665.82    189.75 o 
  -5  11   2     2875.31     2865.71    215.47 o 
  -4  11   2     1657.95     1561.94    193.78 o 
  -3  11   2      115.43      -49.46     86.72 o 
  -2  11   2       53.15      -13.42     83.76 o 
  -1  11   2      441.00      357.64    105.99 o 
   0  11   2       25.22       79.13    100.99 o 
   1  11   2    21000.02    18852.00    647.28 o 
   2  11   2     1053.41      870.81    130.57 o 
   3  11   2     1444.74     1287.94    145.10 o 
   4  11   2     4237.09     3780.41    211.77 o 
   5  11   2     2923.11     2943.04    228.47 o 
   6  11   2      978.62     1345.65    183.32 o 
   7  11   2     2663.55     2769.86    295.48 o 
  -7  12   2      852.45      825.24    223.57 o 
  -6  12   2     2786.73     3062.19    321.65 o 
  -5  12   2       24.23     -193.90    129.27 o 
  -4  12   2    14641.38    20830.63   2043.90 o 
  -3  12   2     1899.90     1747.68    152.38 o 
  -2  12   2      335.01      185.21    141.65 o 
  -1  12   2        0.20      -32.58    103.00 o 
   0  12   2     5087.08     5358.44    247.22 o 
   1  12   2       50.18       88.47    109.76 o 
   2  12   2     8136.81     7882.63    314.95 o 
   3  12   2     3091.83     2716.15    262.42 o 
   4  12   2      383.67      346.06    125.42 o 
   5  12   2      862.75      844.10    176.48 o 
   6  12   2     3559.58     3646.93    265.68 o 
   7  12   2     4588.95     5190.88    483.59 o 
  -7  13   2     7420.05     8351.98    490.09 o 
  -6  13   2        9.95      -53.25    193.80 o 
  -5  13   2      241.05        7.96    145.07 o 
  -4  13   2       25.68     -108.33    116.24 o 
  -3  13   2     8134.81     8197.58    388.64 o 
  -2  13   2     2202.13     2228.77    200.25 o 
  -1  13   2    33143.64    34693.75   1107.88 o 
   0  13   2       99.79      138.48    135.86 o 
   1  13   2     2010.89     2177.23    172.01 o 
   2  13   2      258.58      244.06    119.75 o 
   3  13   2     4796.19     4654.20    320.56 o 
   4  13   2     2877.01     2857.37    353.71 o 
   5  13   2     4236.07     4554.88    300.47 o 
   6  13   2     2062.56     2251.08    238.15 o 
   7  13   2      537.80      627.27    243.02 o 
  -6  14   2       30.12     -285.67    199.52 o 
  -5  14   2      245.97       75.06    195.23 o 
  -4  14   2      877.80      968.50    180.81 o 
  -3  14   2     4765.85     4258.30    348.45 o 
  -2  14   2     6248.79     6324.89    320.28 o 
  -1  14   2       82.41      306.84    143.36 o 
   0  14   2       50.31      -82.27    130.38 o 
   1  14   2     4337.29     4078.53    258.59 o 
   2  14   2       30.58      -45.45    139.90 o 
   3  14   2     1865.44     1966.06    178.88 o 
   4  14   2     1067.09     1017.57    162.43 o 
   5  14   2      602.29      767.61    194.07 o 
   6  14   2      176.52      147.18    194.81 o 
  -6  15   2     5776.74     6278.52    679.94 o 
  -5  15   2    10652.02    11625.56    618.23 o 
  -4  15   2      137.36      218.08    201.66 o 
  -3  15   2     5120.33     5036.08    382.04 o 
  -2  15   2     2934.78     2512.21    254.03 o 
  -1  15   2     6022.14     7088.35    343.69 o 
   0  15   2     4865.10     4957.09    358.72 o 
   1  15   2    13282.51    13774.83    527.76 o 
   2  15   2      358.07      207.50    156.12 o 
   3  15   2     1151.94      901.41    182.78 o 
   4  15   2     2111.32     1634.97    262.82 o 
   5  15   2     6074.85     6422.37    381.24 o 
   6  15   2      209.37      262.76    208.21 o 
  -5  16   2     1330.76     1280.86    271.01 o 
  -4  16   2     2750.44     2765.26    310.02 o 
  -3  16   2     6782.17     6473.29    347.40 o 
  -2  16   2     2055.50     2035.65    211.19 o 
  -1  16   2      841.74     1226.66    194.79 o 
   0  16   2     2493.60     2526.56    311.08 o 
   1  16   2     2388.15     2280.51    222.14 o 
   2  16   2     3853.40     3606.12    264.04 o 
   3  16   2     1079.46     1008.54    195.90 o 
   4  16   2     2975.98     2869.53    338.14 o 
   5  16   2      580.40      552.36    252.27 o 
  -4  17   2     2313.21     2190.23    300.25 o 
  -3  17   2     6006.42     6110.11    351.97 o 
  -2  17   2       19.22      -90.18    155.13 o 
  -1  17   2       23.24      -92.03    149.82 o 
   0  17   2     2820.61     2854.28    239.81 o 
   1  17   2     1487.10     1540.85    306.30 o 
   2  17   2     2718.85     2640.35    241.48 o 
   3  17   2     8908.48     8832.08    568.99 o 
   4  17   2        0.39     -101.43    227.65 o 
  -3  18   2      653.21      511.31    202.27 o 
  -2  18   2     5933.45     5635.48    335.27 o 
  -1  18   2     2681.88     2497.65    352.88 o 
   0  18   2     7014.04     7033.31    626.85 o 
   1  18   2      932.64      557.53    186.56 o 
   2  18   2      195.27      351.95    181.36 o 
   3  18   2     2876.03     3078.62    279.04 o 
  -2  19   2     1109.55     1123.63    211.85 o 
  -1  19   2     1462.82     1508.10    215.96 o 
   0  19   2      119.15      234.06    176.85 o 
   1  19   2     1759.40     1785.77    229.47 o 
   2  19   2     4616.19     4600.03    321.65 o 
  -9   0   3       24.65      421.26    487.00 o 
  -7   0   3    12729.48    12266.20    947.42 o 
  -5   0   3    27181.62    26426.06   1200.44 o 
  -3   0   3        5.40       20.03     44.80 o 
  -1   0   3    14997.85    14404.87    624.51 o 
   1   0   3    74547.53    69232.76   4506.48 o 
   3   0   3    29579.64    29366.77   1289.67 o 
   5   0   3     3985.15     4165.98    227.49 o 
   7   0   3    30982.98    29409.50   1997.49 o 
   9   0   3     4132.03     3882.77    739.00 o 
  -9   1   3    11379.59    11636.11    490.39 o 
  -8   1   3    16688.87    17055.12    881.76 o 
  -7   1   3     3837.76     4174.22    244.65 o 
  -6   1   3     2051.13     1982.68    161.04 o 
  -5   1   3     2300.65     2265.43    151.00 o 
  -4   1   3    25493.62    24010.56    906.89 o 
  -3   1   3    40744.16    40085.69   1082.64 o 
  -2   1   3    75367.83    75566.45   2243.27 o 
  -1   1   3    30244.72    31819.22    852.70 o 
   0   1   3     6925.07     7132.62    188.53 o 
   1   1   3    51712.19    51716.99   1378.23 o 
   2   1   3    11605.21    11243.19    324.21 o 
   3   1   3    36032.18    35998.85   1095.29 o 
   4   1   3    48496.23    48474.12   1302.79 o 
   5   1   3      711.61      761.87     82.97 o 
   6   1   3     9883.56     9676.11    394.80 o 
   7   1   3    12409.99    13015.75    504.77 o 
   8   1   3     2892.43     3150.19    291.99 o 
   9   1   3    11585.42    11111.44    499.30 o 
  -9   2   3     1350.53     1094.70    215.78 o 
  -8   2   3       74.77      275.80    177.73 o 
  -7   2   3     2780.27     2628.71    196.51 o 
  -6   2   3    41573.57    41673.16   1318.29 o 
  -5   2   3    16152.72    16153.25    476.95 o 
  -4   2   3       37.03      148.61     58.99 o 
  -3   2   3    13517.59    13830.04    356.11 o 
  -2   2   3     1513.31     1624.09     68.43 o 
  -1   2   3    27138.48    27807.02    678.63 o 
   0   2   3    67070.23    67414.39   1774.48 o 
   1   2   3    79173.72    79158.39   1906.91 o 
   2   2   3     2003.55     1900.78     83.51 o 
   3   2   3     8270.25     8111.24    232.85 o 
   4   2   3    14220.55    14316.95    429.18 o 
   5   2   3    11465.51    11437.16    368.87 o 
   6   2   3    21817.53    21611.40    738.63 o 
   7   2   3     9244.58     9098.07    395.87 o 
   8   2   3     6078.80     6257.45    345.24 o 
   9   2   3      667.46      545.30    480.88 o 
  -9   3   3     3360.93     3636.64    269.47 o 
  -8   3   3     2283.64     2225.79    240.23 o 
  -7   3   3    15482.71    14982.29    547.98 o 
  -6   3   3     7072.39     7052.76    310.89 o 
  -5   3   3    14307.13    14906.84    449.37 o 
  -4   3   3     1749.17     1567.57    101.70 o 
  -3   3   3     8091.86     7545.01    235.17 o 
  -2   3   3    34867.71    34663.18    848.82 o 
  -1   3   3   105165.02   106507.51   2562.42 o 
   0   3   3    12721.90    13264.67    339.16 o 
   1   3   3    14015.11    15303.37   1097.98 o 
   2   3   3    26704.33    26547.33    659.04 o 
   3   3   3    12568.22    12225.61    329.73 o 
   4   3   3     9964.18     9675.38    312.14 o 
   5   3   3    54646.38    54663.05   1353.14 o 
   6   3   3       46.05     -169.94    113.29 o 
   7   3   3     2487.87     2414.02    207.14 o 
   8   3   3     3508.53     3277.15    253.81 o 
   9   3   3     2606.91     2907.85    311.19 o 
  -9   4   3      669.76      909.29    180.70 o 
  -8   4   3     4750.54     4760.26    332.74 o 
  -7   4   3     2710.29     2747.67    203.84 o 
  -6   4   3     2986.43     2963.19    195.47 o 
  -5   4   3     2817.04     3069.48    156.19 o 
  -4   4   3   130911.54   132215.50   3193.41 o 
  -3   4   3     4330.87     4753.49    418.25 o 
  -2   4   3    30244.36    29679.89    732.42 o 
  -1   4   3     1509.18     1727.00     78.25 o 
   0   4   3    35250.09    35387.29    946.71 o 
   1   4   3    12467.77    12488.24    358.63 o 
   2   4   3   150130.33   148174.81   3569.22 o 
   3   4   3      624.62      766.77     73.98 o 
   4   4   3    25623.81    25227.39    647.58 o 
   5   4   3     1019.03     1267.68    118.03 o 
   6   4   3     8099.75     7519.26    399.53 o 
   7   4   3       19.79      -51.49    129.80 o 
   8   4   3    24931.35    25381.09   1025.18 o 
   9   4   3      413.48      625.25    195.22 o 
  -9   5   3     1545.02     1430.58    203.56 o 
  -8   5   3     1064.63     1099.28    169.82 o 
  -7   5   3    14801.67    14563.68    542.21 o 
  -6   5   3      315.06      319.69    119.02 o 
  -5   5   3     1783.93     1727.72    126.33 o 
  -4   5   3     4341.37     4252.52    155.10 o 
  -3   5   3    67063.55    67074.73   1631.90 o 
  -2   5   3     8345.54     8656.91    242.47 o 
  -1   5   3    86546.80    83977.97   2029.52 o 
   0   5   3     2381.88     2308.61     91.94 o 
   1   5   3     3839.31     3696.01    168.28 o 
   2   5   3     6679.15     6775.38    203.73 o 
   3   5   3    76228.37    74205.16   1808.57 o 
   4   5   3     3705.42     3756.52    181.54 o 
   5   5   3    17447.44    15755.10    643.18 o 
   6   5   3     2187.45     2152.94    152.95 o 
   7   5   3     2449.04     2055.45    199.59 o 
   8   5   3      574.07      867.84    195.44 o 
   9   5   3     2822.39     2865.95    313.49 o 
  -9   6   3      511.70      363.48    170.37 o 
  -8   6   3     6115.69     6123.47    493.26 o 
  -7   6   3      928.32      861.20    150.80 o 
  -6   6   3    36734.71    36088.55   1161.54 o 
  -5   6   3    20599.79    21053.59    703.54 o 
  -4   6   3     3198.47     3193.16    137.19 o 
  -3   6   3     6838.13     6661.68    207.84 o 
  -2   6   3    20082.67    21051.66    536.60 o 
  -1   6   3    19679.54    18681.15    482.66 o 
   0   6   3   130540.81   124079.48   3257.56 o 
   1   6   3    48959.11    48713.71   1309.25 o 
   2   6   3     3709.52     3945.24    211.14 o 
   3   6   3      710.08      750.33    103.33 o 
   4   6   3     3008.42     2938.95    137.40 o 
   5   6   3    12818.44    13845.17    493.59 o 
   6   6   3    43732.95    42677.23   1367.82 o 
   7   6   3     5476.75     6094.69    406.71 o 
   8   6   3       54.20     -259.39    172.92 o 
  -9   7   3     4274.52     4147.23    467.96 o 
  -8   7   3     6774.98     5850.47    325.57 o 
  -7   7   3        4.52       -4.43    125.36 o 
  -6   7   3     7279.18     7146.18    284.15 o 
  -5   7   3     3587.42     3621.33    190.10 o 
  -4   7   3     9052.23     8910.54    300.94 o 
  -3   7   3    22303.67    21783.38    565.69 o 
  -2   7   3    82952.93    82788.86   2011.87 o 
  -1   7   3      437.35      503.60     65.59 o 
   0   7   3    17937.72    18514.03    606.96 o 
   1   7   3     8724.52     9808.92    435.84 o 
   2   7   3    39202.84    40178.47   1000.71 o 
   3   7   3    24504.62    24957.88    644.70 o 
   4   7   3    49527.82    51149.88   1271.95 o 
   5   7   3       61.40      112.89     97.79 o 
   6   7   3     1015.77      800.52    144.92 o 
   7   7   3     5886.86     6091.40    715.98 o 
   8   7   3     6122.83     5814.73    455.73 o 
  -9   8   3     1953.97     1868.68    284.91 o 
  -8   8   3     2915.83     2714.23    236.90 o 
  -7   8   3     3644.93     3678.45    247.44 o 
  -6   8   3      467.94      238.85    123.31 o 
  -5   8   3    29339.79    29703.74    854.22 o 
  -4   8   3      957.38      901.97     95.58 o 
  -3   8   3    10724.70    10856.30    316.28 o 
  -2   8   3     5724.35     6032.50    226.27 o 
  -1   8   3    26241.21    25433.78   1013.68 o 
   0   8   3    19559.82    19736.65    570.62 o 
   1   8   3    72112.75    72989.37   1952.10 o 
   2   8   3     2694.22     2537.57    186.97 o 
   3   8   3     2170.99     2186.23    118.24 o 
   4   8   3      109.97       85.24     93.13 o 
   5   8   3     8529.50     8981.54    371.91 o 
   6   8   3     2214.69     2101.34    206.95 o 
   7   8   3    12686.05    12962.00    603.31 o 
   8   8   3     2759.49     2864.01    357.71 o 
  -8   9   3     9174.01     9372.32    495.81 o 
  -7   9   3     1122.46     1418.10    233.53 o 
  -6   9   3      694.16      502.77    121.60 o 
  -5   9   3     9259.89     9174.22    332.00 o 
  -4   9   3    10260.65    10607.98    353.89 o 
  -3   9   3    39360.45    39894.55   1100.93 o 
  -2   9   3    31098.28    29883.38    840.74 o 
  -1   9   3     1412.56     1528.09    130.33 o 
   0   9   3     6462.06     6188.53    242.45 o 
   1   9   3     2726.79     2706.08    191.45 o 
   2   9   3     5479.36     5541.37    273.53 o 
   3   9   3    42385.65    43860.76   1208.72 o 
   4   9   3    37637.69    40086.08   1114.08 o 
   5   9   3    11511.45    12083.73    484.68 o 
   6   9   3     3849.35     3697.33    241.93 o 
   7   9   3     2742.86     2049.33    254.53 o 
   8   9   3     2616.37     2872.24    306.36 o 
  -8  10   3      274.90      407.64    199.34 o 
  -7  10   3     3142.95     3445.25    293.92 o 
  -6  10   3     5081.24     5096.16    283.16 o 
  -5  10   3     8540.08     9116.15    378.61 o 
  -4  10   3     4580.16     4435.00    240.08 o 
  -3  10   3      914.76      994.18    106.47 o 
  -2  10   3      416.35      336.65     83.36 o 
  -1  10   3     4960.89     4734.86    187.12 o 
   0  10   3    18556.54    17410.94    624.15 o 
   1  10   3     6428.38     5797.87    356.82 o 
   2  10   3    18834.54    19338.25    580.21 o 
   3  10   3    16727.83    16997.27    529.02 o 
   4  10   3      193.22      180.33    112.42 o 
   5  10   3     1333.18     1454.88    177.17 o 
   6  10   3    11814.10    11994.93    481.94 o 
   7  10   3    10710.05    11172.10    563.51 o 
  -8  11   3     2707.41     2802.26    506.41 o 
  -7  11   3    15740.59    16848.94    736.12 o 
  -6  11   3      387.48      154.31    397.60 o 
  -5  11   3    15795.32    16734.58    600.67 o 
  -4  11   3     2593.76     2404.27    147.80 o 
  -3  11   3     1713.46     1655.91    127.05 o 
  -2  11   3     2447.69     2313.94    193.32 o 
  -1  11   3    30339.85    29821.07   1935.04 o 
   0  11   3     1748.24     1341.68    161.55 o 
   1  11   3    14938.05    13254.19    709.46 o 
   2  11   3     1509.26     1394.04    145.10 o 
   3  11   3      415.78      335.52    122.16 o 
   4  11   3      485.87      467.68    128.45 o 
   5  11   3    36851.54    38979.60   1257.90 o 
   6  11   3     3926.73     3675.37    265.87 o 
   7  11   3     1982.34     1911.41    286.92 o 
  -7  12   3      107.65       55.48    188.12 o 
  -6  12   3     4642.16     4560.57    284.69 o 
  -5  12   3       34.86      162.97    137.13 o 
  -4  12   3    10916.66    11313.83    391.08 o 
  -3  12   3     1224.15      933.40    128.36 o 
  -2  12   3     6024.00     5379.74    249.00 o 
  -1  12   3     1634.80     1526.40    147.59 o 
   0  12   3     7915.92     8118.43    358.09 o 
   1  12   3     6914.45     6079.90    271.71 o 
   2  12   3    30848.54    27271.61   1270.08 o 
   3  12   3      234.37      415.01    127.29 o 
   4  12   3     1079.77     1096.60    234.14 o 
   5  12   3      130.57       45.74    155.25 o 
   6  12   3     2100.83     2545.74    240.88 o 
   7  12   3      613.36      616.66    241.66 o 
  -7  13   3     1162.07      983.92    240.90 o 
  -6  13   3     2370.50     2354.83    250.87 o 
  -5  13   3      238.75      320.79    165.79 o 
  -4  13   3     1286.96      893.55    174.72 o 
  -3  13   3    18757.70    17784.04    814.20 o 
  -2  13   3       93.83       78.04    137.91 o 
  -1  13   3     3974.19     3891.76    247.99 o 
   0  13   3      771.77      610.26    126.95 o 
   1  13   3     5346.32     4560.99    273.43 o 
   2  13   3     1256.77      737.63    160.60 o 
   3  13   3    27070.89    26200.68   1144.21 o 
   4  13   3      433.65      309.74    141.68 o 
   5  13   3     4700.86     4952.50    314.29 o 
   6  13   3     1497.15     1555.56    226.54 o 
  -6  14   3    13037.67    15958.65    718.15 o 
  -5  14   3     2783.59     3167.18    296.97 o 
  -4  14   3     3018.56     2552.24    226.41 o 
  -3  14   3     1154.74     1120.08    190.21 o 
  -2  14   3     1331.02     1677.07    188.97 o 
  -1  14   3      484.87      335.68    148.66 o 
   0  14   3    35152.10    37599.49   1200.28 o 
   1  14   3     2524.75     2839.59    240.69 o 
   2  14   3      390.15      552.95    139.62 o 
   3  14   3      853.34      399.52    139.69 o 
   4  14   3     3099.32     2703.28    209.70 o 
   5  14   3       67.14     -113.62    203.60 o 
   6  14   3    15715.30    17388.83    685.59 o 
  -6  15   3      600.50      499.21    239.30 o 
  -5  15   3     4109.16     4086.17    521.38 o 
  -4  15   3     6156.23     5246.19    375.08 o 
  -3  15   3     4779.80     4479.34    287.02 o 
  -2  15   3    13871.28    14560.69    551.14 o 
  -1  15   3    10754.57    11689.89    471.85 o 
   0  15   3       28.47     -168.53    140.41 o 
   1  15   3       35.77       82.05    146.93 o 
   2  15   3     2743.36     2748.20    237.81 o 
   3  15   3     9864.52     9395.43    428.62 o 
   4  15   3    11496.75    11328.10    511.24 o 
   5  15   3      836.89      475.40    204.60 o 
  -5  16   3     6412.89     5924.76    443.98 o 
  -4  16   3     6247.48     5188.93    388.14 o 
  -3  16   3     5944.66     6251.44    342.28 o 
  -2  16   3      344.88      555.74    168.86 o 
  -1  16   3     4890.64     5147.71    465.62 o 
   0  16   3      565.13      812.53    175.05 o 
   1  16   3    19501.45    20697.39    731.21 o 
   2  16   3     8619.31     7769.73    384.00 o 
   3  16   3     1172.98      893.19    196.68 o 
   4  16   3     4632.26     4508.11    386.05 o 
   5  16   3     5207.04     5745.86    507.15 o 
  -4  17   3     1911.25     2318.10    299.68 o 
  -3  17   3     3951.81     4343.95    299.99 o 
  -2  17   3    15375.94    15804.72    602.23 o 
  -1  17   3     1188.43     1327.88    192.98 o 
   0  17   3     3894.84     3374.77    332.97 o 
   1  17   3     1158.03      744.30    266.17 o 
   2  17   3    10501.92    10545.42    463.12 o 
   3  17   3     5840.01     5172.15    333.99 o 
   4  17   3     8347.89     6878.17    480.31 o 
  -3  18   3     3271.57     2885.20    264.32 o 
  -2  18   3     2384.82     2308.01    237.45 o 
  -1  18   3     2340.58     2363.34    237.34 o 
   0  18   3     2944.25     2715.91    247.84 o 
   1  18   3     6065.30     6490.24    364.01 o 
   2  18   3     5105.08     5055.14    326.94 o 
   3  18   3     1241.74     1325.95    279.65 o 
  -2  19   3     1367.93     1318.84    215.21 o 
  -1  19   3    16123.62    16194.64    803.19 o 
   0  19   3     1116.48     1046.07    281.51 o 
   1  19   3     6286.77     6261.90    511.40 o 
  -8   0   4    13797.24    14184.76    766.74 o 
  -6   0   4     8643.53     9009.15    729.24 o 
  -4   0   4    78308.00    77671.02   2662.78 o 
  -2   0   4    37251.02    37908.30   1302.58 o 
   0   0   4     1617.52     2095.37    294.82 o 
   2   0   4   103225.23    98106.07   3349.95 o 
   4   0   4     2502.89     2409.33    161.53 o 
   8   0   4    22112.95    22180.35   1132.36 o 
  -9   1   4     8047.73     7986.17    606.59 o 
  -8   1   4     4178.43     4503.95    336.81 o 
  -7   1   4    18151.93    18108.41    750.69 o 
  -6   1   4        0.64       16.84     98.73 o 
  -5   1   4     5855.48     5792.56    214.81 o 
  -4   1   4     6452.10     7281.72    524.61 o 
  -3   1   4    17312.75    16624.72    421.73 o 
  -2   1   4       35.52      -45.55     30.37 o 
  -1   1   4    58907.13    60121.14   1451.77 o 
   0   1   4     3928.90     3848.24    118.60 o 
   1   1   4      371.88      405.83     43.50 o 
   2   1   4      146.91      125.77     49.81 o 
   3   1   4     4190.15     4094.14    221.40 o 
   4   1   4     1225.14     1120.94     88.54 o 
   5   1   4    30087.84    30424.83    848.93 o 
   6   1   4     5915.56     6870.60    357.48 o 
   7   1   4       80.24      198.93    163.21 o 
   8   1   4      577.59      852.85    209.45 o 
   9   1   4      842.96     1426.83    243.72 o 
  -9   2   4      869.11     1085.21    212.33 o 
  -8   2   4     4094.69     4668.33    279.81 o 
  -7   2   4     9405.75     9801.78    396.83 o 
  -6   2   4    39809.46    40317.59   1277.25 o 
  -5   2   4    12733.75    12423.36    392.81 o 
  -4   2   4     5905.17     6197.85    212.70 o 
  -3   2   4      586.08      556.01     48.89 o 
  -2   2   4    17936.02    18131.41    454.87 o 
  -1   2   4     3725.30     3850.99    127.60 o 
   0   2   4   118708.81   119196.34   2865.20 o 
   1   2   4     8546.10     8453.67    253.59 o 
   2   2   4      271.90      271.85     50.59 o 
   3   2   4    10482.50    10399.15    520.76 o 
   4   2   4     2953.86     2792.99    207.00 o 
   5   2   4      624.53      715.84    101.67 o 
   6   2   4    19132.44    18664.81    657.33 o 
   7   2   4     5135.88     5013.67    289.52 o 
   8   2   4       12.78      346.96    190.75 o 
   9   2   4     3261.48     2482.79    577.80 o 
  -9   3   4     3951.64     4322.47    344.60 o 
  -8   3   4    16277.86    16395.45    606.65 o 
  -7   3   4       83.36      175.14    121.72 o 
  -6   3   4     4708.72     5094.44    257.39 o 
  -5   3   4    19188.50    19217.96    564.32 o 
  -4   3   4    10636.02    10745.19    294.54 o 
  -3   3   4    54465.29    54537.59   1466.75 o 
  -2   3   4    56952.11    56628.18   1499.41 o 
  -1   3   4     1114.15     1181.33     81.37 o 
   0   3   4    13637.62    13275.68    374.00 o 
   1   3   4    17438.53    18005.10    500.48 o 
   2   3   4     6162.77     6169.16    189.49 o 
   3   3   4    76324.55    77479.71   1883.88 o 
   4   3   4    20882.86    20224.56    530.95 o 
   5   3   4     2154.37     2324.11    168.75 o 
   6   3   4     4236.62     4117.66    247.76 o 
   7   3   4      355.85      310.67    143.45 o 
   8   3   4      274.30      339.34    165.15 o 
   9   3   4     3428.89     3315.29    470.00 o 
  -9   4   4     2830.07     2606.66    238.32 o 
  -8   4   4       31.51       12.11    172.61 o 
  -7   4   4     2505.33     2804.51    207.41 o 
  -6   4   4      328.42      263.67    111.62 o 
  -5   4   4    44143.95    44705.86   1233.10 o 
  -4   4   4     9129.02     9252.43    264.04 o 
  -3   4   4    21713.22    21318.02    541.28 o 
  -2   4   4     2002.71     2160.43     95.41 o 
  -1   4   4    13458.89    14390.49    520.17 o 
   0   4   4     1277.30     1382.29     70.35 o 
   1   4   4    88792.91    86678.97   2095.89 o 
   2   4   4     1426.99     1317.48     86.99 o 
   3   4   4    11444.66    11732.23    325.50 o 
   4   4   4     9313.96     8883.26    268.45 o 
   5   4   4     7258.11     6813.03    258.69 o 
   6   4   4      100.98     -105.97    118.34 o 
   7   4   4     8188.29     8241.25    379.36 o 
   8   4   4      147.85       29.67    154.61 o 
  -9   5   4     8206.17     8152.85    398.43 o 
  -8   5   4    14511.35    15095.29    573.73 o 
  -7   5   4     1029.91      918.80    179.43 o 
  -6   5   4    15671.10    16024.61    568.91 o 
  -5   5   4    14509.45    14900.50    460.34 o 
  -4   5   4     7382.18     7373.47    225.55 o 
  -3   5   4    40435.33    40425.67    996.41 o 
  -2   5   4   109452.85   110570.08   2668.83 o 
  -1   5   4    12459.43    12930.67    343.04 o 
   0   5   4    11149.72    10003.00    273.36 o 
   1   5   4    41367.17    41456.10   1017.64 o 
   2   5   4    26280.81    25786.14    654.59 o 
   3   5   4    26009.29    27318.85    695.83 o 
   4   5   4    31098.69    30833.11    786.16 o 
   5   5   4     3464.91     3556.44    186.49 o 
   6   5   4        4.60      -32.60     95.45 o 
   7   5   4     7322.01     7165.61    350.59 o 
   8   5   4     3000.06     2668.38    244.72 o 
  -9   6   4     1410.00     1520.51    211.67 o 
  -8   6   4     3301.55     3290.52    261.40 o 
  -7   6   4     1604.61     1730.45    178.36 o 
  -6   6   4    11635.58    11605.70    445.04 o 
  -5   6   4    16900.09    17135.49    587.69 o 
  -4   6   4    18276.78    17768.20    472.89 o 
  -3   6   4    18436.61    18571.67    483.10 o 
  -2   6   4     7107.70     7073.51    212.47 o 
  -1   6   4    16390.74    16108.45    463.95 o 
   0   6   4    56980.50    56154.70   1493.57 o 
   1   6   4    50672.40    52068.22   1398.24 o 
   2   6   4    12086.12    11853.63    328.13 o 
   3   6   4     3995.77     3951.75    158.04 o 
   4   6   4      521.84      568.09     84.14 o 
   5   6   4     9632.67    10103.74    350.48 o 
   6   6   4     8736.70     8274.90    503.65 o 
   7   6   4     1837.68     1829.47    232.38 o 
   8   6   4      134.64      -38.33    187.96 o 
  -9   7   4      258.50      371.53    171.23 o 
  -8   7   4     2880.62     3038.82    243.83 o 
  -7   7   4    32337.63    33230.10   1094.14 o 
  -6   7   4      627.31      555.11    113.98 o 
  -5   7   4      707.84      661.79    109.86 o 
  -4   7   4     8083.24     7756.97    248.04 o 
  -3   7   4     3295.71     3183.83    137.24 o 
  -2   7   4     3191.22     3150.84    132.04 o 
  -1   7   4   143132.95   152552.13   4465.44 o 
   0   7   4      669.53      631.29     90.87 o 
   1   7   4    12962.68    13754.95    456.18 o 
   2   7   4     4706.88     4901.81    199.23 o 
   3   7   4     5842.98     5940.47    206.67 o 
   4   7   4     1725.42     1770.10    117.90 o 
   5   7   4    22667.90    22869.99    679.46 o 
   6   7   4      264.54      235.69    124.37 o 
   7   7   4     4659.94     4844.82    341.90 o 
   8   7   4     1642.33     1273.02    243.08 o 
  -8   8   4     1378.18     1072.87    183.52 o 
  -7   8   4     1539.43     1348.62    175.61 o 
  -6   8   4     3695.99     3728.21    230.87 o 
  -5   8   4       66.57      -38.43     94.44 o 
  -4   8   4    69778.39    69481.14   1712.37 o 
  -3   8   4     6978.47     6995.61    231.52 o 
  -2   8   4     8336.10     8399.28    258.24 o 
  -1   8   4      110.15      380.26    107.76 o 
   0   8   4     9523.10     9423.28    595.63 o 
   1   8   4      279.97      174.59    156.67 o 
   2   8   4    67898.38    69216.88   1856.69 o 
   3   8   4        0.14        5.18     85.41 o 
   4   8   4     7700.43     7640.17    286.90 o 
   5   8   4      665.39     1523.69    470.39 o 
   6   8   4     1566.95     1413.82    166.65 o 
   7   8   4     2088.55     1939.45    248.89 o 
   8   8   4     7049.67     7481.18    465.92 o 
  -8   9   4       32.84     -215.15    143.43 o 
  -7   9   4     6772.27     6680.74    337.37 o 
  -6   9   4     7378.77     7320.29    591.04 o 
  -5   9   4        2.67      190.57    105.10 o 
  -4   9   4       37.28      -14.07     81.50 o 
  -3   9   4    32683.30    32139.96   1104.77 o 
  -2   9   4     9077.09     8905.45    428.99 o 
  -1   9   4     8629.00     8774.41    268.74 o 
   0   9   4    10688.82    11010.57    418.22 o 
   1   9   4     1740.46     1670.98    129.79 o 
   2   9   4     2513.40     2279.07    148.48 o 
   3   9   4    13463.92    13829.19    458.52 o 
   4   9   4     3367.59     2993.53    178.92 o 
   5   9   4     7156.42     7275.25    359.64 o 
   6   9   4      634.70      832.51    160.00 o 
   7   9   4     1087.68      428.12    205.18 o 
   8   9   4      438.10      384.59    220.23 o 
  -8  10   4        0.44     -237.76    177.31 o 
  -7  10   4      667.49      634.65    186.46 o 
  -6  10   4    32004.47    32312.81    940.14 o 
  -5  10   4    11262.83    11328.50    390.28 o 
  -4  10   4     2007.41     1990.69    133.80 o 
  -3  10   4     6281.86     5924.34    223.59 o 
  -2  10   4     4039.65     3832.18    171.50 o 
  -1  10   4      531.43      385.42    106.49 o 
   0  10   4    31917.29    32240.18    911.00 o 
   1  10   4     9416.59     9041.03    376.44 o 
   2  10   4      854.88      976.65    143.25 o 
   3  10   4     2470.24     2447.82    168.28 o 
   4  10   4     7933.99     8146.10    314.57 o 
   5  10   4       92.39     -124.43    133.43 o 
   6  10   4    11680.29    12228.34    491.79 o 
   7  10   4     1964.81     1797.19    258.93 o 
  -8  11   4     8580.32     8954.22    500.11 o 
  -7  11   4        1.24      -20.30    183.60 o 
  -6  11   4      102.56      161.37    139.73 o 
  -5  11   4       18.67       67.03    107.06 o 
  -4  11   4     2674.87     2954.22    178.92 o 
  -3  11   4    12664.33    12481.25    414.46 o 
  -2  11   4    11960.84    10490.48    680.38 o 
  -1  11   4      424.83      335.39    108.98 o 
   0  11   4     6892.04     7960.00    304.97 o 
   1  11   4     1213.46     1092.15    157.64 o 
   2  11   4      209.58      254.24    124.76 o 
   3  11   4     8421.05     8489.35    324.95 o 
   4  11   4    10617.38    10684.54    386.08 o 
   5  11   4      342.99      331.53    156.59 o 
   6  11   4     2812.67     3039.96    270.95 o 
   7  11   4      225.39       36.84    237.16 o 
  -7  12   4     4846.16     4976.42    390.46 o 
  -6  12   4      442.87      476.62    155.99 o 
  -5  12   4    16594.35    17827.51    669.56 o 
  -4  12   4     6044.01     6035.72    267.23 o 
  -3  12   4     1671.79     1594.00    152.08 o 
  -2  12   4    13396.76    12830.55    606.52 o 
  -1  12   4     2427.06     2134.32    339.20 o 
   0  12   4     1055.24     1267.72    219.51 o 
   1  12   4     6539.49     5682.53    293.59 o 
   2  12   4     1610.16     1656.39    180.67 o 
   3  12   4     6950.29     7463.12    310.53 o 
   4  12   4     7995.40     8033.38    331.60 o 
   5  12   4        3.82       91.38    164.94 o 
   6  12   4      576.27      508.29    184.24 o 
   7  12   4     5858.51     6070.36    439.86 o 
  -7  13   4      688.03      459.32    220.04 o 
  -6  13   4      722.57      685.74    277.55 o 
  -5  13   4     5308.88     5270.27    355.73 o 
  -4  13   4     6527.85     6497.23    352.63 o 
  -3  13   4     9985.13     8907.61    464.69 o 
  -2  13   4    13432.49    13877.96    689.92 o 
  -1  13   4     9176.93     9836.91    488.31 o 
   0  13   4     1293.35      882.53    204.26 o 
   1  13   4    18861.08    16634.97   1018.46 o 
   2  13   4     2241.07     1773.82    170.58 o 
   3  13   4      409.02      445.49    202.65 o 
   4  13   4     5899.64     6122.90    299.15 o 
   5  13   4      416.55       25.38    170.63 o 
   6  13   4     2493.17     2776.25    265.07 o 
  -6  14   4      689.81      667.35    229.23 o 
  -5  14   4     6604.55     7056.46    429.82 o 
  -4  14   4     3058.23     2989.96    240.88 o 
  -3  14   4     4359.40     3708.26    255.79 o 
  -2  14   4      124.84      -24.53    139.67 o 
  -1  14   4     4172.73     4237.80    329.86 o 
   0  14   4       39.66      -94.43    175.11 o 
   1  14   4    15783.55    14923.40    767.68 o 
   2  14   4     6889.04     6451.72    536.89 o 
   3  14   4      526.91      821.80    176.88 o 
   4  14   4     1761.26     1773.91    187.96 o 
   5  14   4     6156.88     6046.24    364.61 o 
   6  14   4        2.55     -133.90    189.59 o 
  -6  15   4     1670.53     1679.07    327.08 o 
  -5  15   4     3838.18     3722.37    333.53 o 
  -4  15   4     2990.57     2650.22    288.88 o 
  -3  15   4      480.88      423.40    164.91 o 
  -2  15   4     7207.65     7319.79    357.26 o 
  -1  15   4    35153.88    35524.08   1149.35 o 
   0  15   4      153.58      185.75    154.78 o 
   1  15   4     2540.68     2370.20    223.77 o 
   2  15   4     7819.51     7192.49    359.47 o 
   3  15   4      356.78      199.67    170.82 o 
   4  15   4     2584.98     2122.47    233.78 o 
   5  15   4    11896.79    12768.30    554.98 o 
  -5  16   4     1241.39     1564.48    274.20 o 
  -4  16   4    12258.08    11967.65   1321.84 o 
  -3  16   4        1.23      -55.09    157.52 o 
  -2  16   4      302.68      218.01    159.96 o 
  -1  16   4     2591.83     3219.74    340.49 o 
   0  16   4     7290.02     7517.93    504.54 o 
   1  16   4     1595.52     1817.87    283.72 o 
   2  16   4    10829.09    10820.68    468.81 o 
   3  16   4      956.20      740.13    193.29 o 
   4  16   4      569.05      662.42    260.26 o 
  -4  17   4        1.27       21.43    208.30 o 
  -3  17   4    21067.28    22320.34    790.95 o 
  -2  17   4      110.11     -166.44    159.88 o 
  -1  17   4     3318.21     3560.65    266.59 o 
   0  17   4     1733.03     1687.41    212.65 o 
   1  17   4     1181.85      879.07    191.54 o 
   2  17   4      363.97      192.01    175.27 o 
   3  17   4    17036.76    16406.98    702.70 o 
   4  17   4        8.50     -200.07    242.65 o 
  -3  18   4     4582.53     4451.93    311.58 o 
  -2  18   4     1008.10      953.45    201.23 o 
  -1  18   4       12.09      163.27    170.60 o 
   0  18   4    17394.57    17997.28   1158.21 o 
   1  18   4     4335.65     4386.52    417.43 o 
   2  18   4      148.59     -230.10    171.96 o 
  -1  19   4      427.51      417.03    245.60 o 
   0  19   4     2081.54     2001.34    237.91 o 
  -9   0   5       29.35       25.20    200.83 o 
  -7   0   5     4516.15     4596.20    357.82 o 
  -5   0   5      508.84      619.01    162.66 o 
  -3   0   5    11126.70    11054.11    761.59 o 
  -1   0   5     1495.29     1412.43    265.52 o 
   1   0   5     4545.22     4407.58    235.83 o 
   3   0   5      386.33      538.05     97.60 o 
   5   0   5    11384.54    11697.57    591.78 o 
   7   0   5      106.23      186.30    210.76 o 
  -9   1   5    10024.27    10679.24    459.54 o 
  -8   1   5     2768.20     2358.30    264.67 o 
  -7   1   5     6137.36     6198.85    342.53 o 
  -6   1   5        1.60      -63.12    107.21 o 
  -5   1   5     3402.30     3670.38    203.35 o 
  -4   1   5      731.97      770.32     59.71 o 
  -3   1   5    13539.79    13341.92    346.91 o 
  -2   1   5        1.55      -39.30     54.01 o 
  -1   1   5    48887.83    49902.90   1478.96 o 
   0   1   5     1665.64     1882.83     76.44 o 
   1   1   5    28703.01    28092.65    967.24 o 
   2   1   5     2284.02     2120.84     99.41 o 
   3   1   5     2267.58     2169.51    117.37 o 
   4   1   5     1726.88     1497.90    190.85 o 
   5   1   5    12456.57    12682.40    367.67 o 
   6   1   5     1000.09     1117.87    157.38 o 
   7   1   5    15757.33    15926.04    855.10 o 
   8   1   5      173.33       59.42    183.70 o 
  -9   2   5      120.42      144.37    150.50 o 
  -8   2   5      398.79      149.04    155.10 o 
  -7   2   5      137.41       74.67    113.98 o 
  -6   2   5     9668.74     9448.72    373.07 o 
  -5   2   5      485.81      515.54     80.51 o 
  -4   2   5    10288.53    10377.38    284.47 o 
  -3   2   5      423.26      565.12     57.61 o 
  -2   2   5     6958.41     6831.23    191.15 o 
  -1   2   5     2289.71     2621.38    140.78 o 
   0   2   5      354.55      376.16     42.52 o 
   1   2   5        2.49       26.29     32.47 o 
   2   2   5    15691.67    15578.80    412.94 o 
   3   2   5      673.13      906.82     80.09 o 
   4   2   5    11724.22    11445.02    369.16 o 
   5   2   5     1337.66     1505.50    140.13 o 
   6   2   5      237.37      338.32    134.21 o 
   7   2   5     1167.78     1134.22    177.53 o 
   8   2   5     1982.57     2101.49    278.57 o 
  -9   3   5       20.20      105.92    171.32 o 
  -8   3   5       53.15      136.99    147.09 o 
  -7   3   5     6305.60     6583.90    307.62 o 
  -6   3   5     3054.77     3502.44    208.38 o 
  -5   3   5     7093.49     7272.25    259.68 o 
  -4   3   5      153.93      137.06     48.82 o 
  -3   3   5     4679.07     4687.64    165.26 o 
  -2   3   5     5523.23     5728.39    169.44 o 
  -1   3   5     2899.59     2717.95    104.19 o 
   0   3   5      562.89      522.61     47.74 o 
   1   3   5     3836.92     3921.44    162.13 o 
   2   3   5    12564.77    13128.88    440.95 o 
   3   3   5    21436.09    22109.68    637.39 o 
   4   3   5      762.99      804.90    102.70 o 
   5   3   5     2946.90     2495.83    194.12 o 
   6   3   5     1614.45     1494.86    173.81 o 
   7   3   5     1306.86     1184.80    180.53 o 
   8   3   5     1140.33      779.28    188.95 o 
  -9   4   5       21.23      224.26    156.59 o 
  -8   4   5     2185.73     2481.59    254.50 o 
  -7   4   5      351.72      179.40    118.15 o 
  -6   4   5     4551.27     4453.98    240.11 o 
  -5   4   5       49.52      -17.28     77.51 o 
  -4   4   5    36961.50    37064.09   1017.89 o 
  -3   4   5     1217.41     1321.05     75.89 o 
  -2   4   5    10542.85    10621.19    336.66 o 
  -1   4   5      868.75      868.08     60.48 o 
   0   4   5     6703.23     5788.19    191.88 o 
   1   4   5    20617.30    21781.14    600.97 o 
   2   4   5    10878.20    10720.38    300.31 o 
   3   4   5     2592.37     2799.02    127.47 o 
   4   4   5    23915.85    23936.86    626.29 o 
   5   4   5     3692.36     3837.74    202.08 o 
   6   4   5     9823.18     9409.39    401.40 o 
   7   4   5       21.17      -75.24    144.81 o 
   8   4   5      125.53      110.59    167.54 o 
  -9   5   5       42.83     -220.89    147.26 o 
  -8   5   5        0.81     -186.61    124.41 o 
  -7   5   5     1223.24     1270.20    155.94 o 
  -6   5   5      890.95      837.11    129.97 o 
  -5   5   5     1450.19     1383.42    120.38 o 
  -4   5   5      498.79      537.96     68.93 o 
  -3   5   5      778.91      770.87     65.98 o 
  -2   5   5      131.97       58.71     45.93 o 
  -1   5   5    11474.46    11872.94    320.13 o 
   0   5   5     4598.67     4534.83    154.08 o 
   1   5   5      149.43       95.41     46.94 o 
   2   5   5       64.16       65.32     55.56 o 
   3   5   5     6441.67     6948.67    226.50 o 
   4   5   5     1365.22     1352.01    105.39 o 
   5   5   5     1625.36     1517.80    114.12 o 
   6   5   5      708.45      690.15    108.13 o 
   7   5   5     2460.09     2156.82    211.76 o 
   8   5   5       26.70      232.16    264.71 o 
  -9   6   5      899.24      705.50    204.99 o 
  -8   6   5     5157.34     5416.40    307.90 o 
  -7   6   5      620.51      641.68    141.13 o 
  -6   6   5    13975.93    13224.38    489.47 o 
  -5   6   5      840.40      683.96    107.48 o 
  -4   6   5     1969.48     1917.90    106.33 o 
  -3   6   5     7036.80     6739.46    210.06 o 
  -2   6   5     7079.84     6722.02    206.56 o 
  -1   6   5     2051.74     2203.71    104.84 o 
   0   6   5    24899.18    23651.76    599.99 o 
   1   6   5     2263.17     2639.43    176.02 o 
   2   6   5    18260.19    18428.62    533.33 o 
   3   6   5       19.09        4.33     68.45 o 
   4   6   5     1219.03     1149.54    102.97 o 
   5   6   5       78.60       79.53    101.09 o 
   6   6   5     6796.59     6625.40    295.36 o 
   7   6   5     1347.10     1131.15    218.66 o 
   8   6   5    10187.10    10436.66    551.03 o 
  -9   7   5     4685.80     4114.36    292.41 o 
  -8   7   5      396.95      375.47    151.26 o 
  -7   7   5     3291.42     3343.64    232.80 o 
  -6   7   5     5238.72     5141.46    234.94 o 
  -5   7   5      767.34      817.29    114.10 o 
  -4   7   5      532.76      580.83     83.45 o 
  -3   7   5    14270.05    14570.31    397.26 o 
  -2   7   5     6394.99     6180.29    203.43 o 
  -1   7   5     9095.09     8533.50    416.20 o 
   0   7   5      411.24      248.06     49.38 o 
   1   7   5     1216.29     1245.65    147.69 o 
   2   7   5      119.48       94.47     53.20 o 
   3   7   5     6982.38     6835.72    232.33 o 
   4   7   5       84.46       42.26     88.91 o 
   5   7   5     3229.27     2765.22    199.14 o 
   6   7   5     2907.27     3641.66    235.11 o 
   7   7   5      317.80      402.82    192.68 o 
   8   7   5       11.50      157.26    205.12 o 
  -8   8   5     9084.24     8679.40    404.10 o 
  -7   8   5        1.98     -125.95    135.50 o 
  -6   8   5       21.90      -78.24     98.37 o 
  -5   8   5     1552.20     1530.08    135.97 o 
  -4   8   5      199.85      105.18     77.97 o 
  -3   8   5     3231.98     3480.00    152.01 o 
  -2   8   5    16727.04    15996.20    562.88 o 
  -1   8   5       26.10      200.94     59.90 o 
   0   8   5     7137.19     7216.02    261.20 o 
   1   8   5     1180.53     1298.61    112.24 o 
   2   8   5        0.15       81.92     85.04 o 
   3   8   5      656.47      671.27    106.22 o 
   4   8   5     3892.20     4188.37    206.23 o 
   5   8   5        1.62      -61.38    122.55 o 
   6   8   5     1930.52     1703.72    193.51 o 
   7   8   5      265.94      480.43    199.23 o 
   8   8   5     1868.11     1677.33    286.26 o 
  -8   9   5     2069.97     1992.06    217.12 o 
  -7   9   5     2386.55     2129.81    202.46 o 
  -6   9   5      638.15      649.73    125.48 o 
  -5   9   5    35128.71    36356.18   1200.21 o 
  -4   9   5     1389.78     1343.66    113.76 o 
  -3   9   5     8520.14     9110.15   1008.62 o 
  -2   9   5      341.75      408.96     81.61 o 
  -1   9   5     1505.65     1553.12    106.13 o 
   0   9   5     1150.05     1046.35    112.75 o 
   1   9   5    22845.20    23115.50    670.61 o 
   2   9   5       88.58       56.49     92.17 o 
   3   9   5     9008.83     9083.53    329.08 o 
   4   9   5     2062.61     2467.52    233.22 o 
   5   9   5     7787.00     8070.26    364.39 o 
   6   9   5      196.77      176.27    144.90 o 
   7   9   5     2750.98     2706.73    292.52 o 
  -8  10   5      613.82      802.61    210.75 o 
  -7  10   5     3901.85     4018.33    267.55 o 
  -6  10   5        8.02     -103.56    110.73 o 
  -5  10   5      630.92      551.64    119.15 o 
  -4  10   5      249.91      337.95     93.83 o 
  -3  10   5     4014.59     3950.33    181.30 o 
  -2  10   5     2531.96     2627.90    168.95 o 
  -1  10   5     1678.36     1848.25    144.58 o 
   0  10   5      460.06      429.15    106.45 o 
   1  10   5     3111.50     3178.51    180.65 o 
   2  10   5       91.69      125.09    105.11 o 
   3  10   5        3.49      -48.88    103.95 o 
   4  10   5     1291.45     1756.66    218.48 o 
   5  10   5       40.09      -51.62    138.86 o 
   6  10   5      819.76      623.30    209.89 o 
   7  10   5      440.70      251.37    219.97 o 
  -8  11   5      158.87      265.72    205.07 o 
  -7  11   5    10685.80    11181.13    547.08 o 
  -6  11   5     1264.64     1388.72    177.87 o 
  -5  11   5     5854.06     5767.71    266.98 o 
  -4  11   5     5310.81     5408.26    221.86 o 
  -3  11   5     9537.60     9334.78    496.22 o 
  -2  11   5      646.19      637.01    127.37 o 
  -1  11   5     6822.63     7471.49    299.52 o 
   0  11   5     3420.72     4285.14    309.08 o 
   1  11   5     3151.06     2977.71    223.33 o 
   2  11   5      549.59      591.59    139.90 o 
   3  11   5    19712.43    20678.46    631.29 o 
   4  11   5      604.26      562.94    175.48 o 
   5  11   5     2352.20     2528.32    228.53 o 
   6  11   5      320.94      217.23    167.26 o 
   7  11   5      422.20      496.12    237.35 o 
  -7  12   5     1779.23     1711.19    244.70 o 
  -6  12   5       55.08      -53.55    136.32 o 
  -5  12   5       40.70      -98.70    127.31 o 
  -4  12   5      233.18      257.05    116.83 o 
  -3  12   5     1990.30     1618.09    153.71 o 
  -2  12   5     4744.02     4437.33    227.73 o 
  -1  12   5     3704.00     3960.43    216.77 o 
   0  12   5    11158.70    12918.51    535.95 o 
   1  12   5     1215.79     1130.94    142.89 o 
   2  12   5      401.60      284.76    123.91 o 
   3  12   5     2465.68     2334.63    180.78 o 
   4  12   5       47.68     -125.50    158.37 o 
   5  12   5     1413.30     1317.39    201.34 o 
   6  12   5     5310.75     5058.20    326.96 o 
  -7  13   5       67.17      282.15    413.17 o 
  -6  13   5      206.27      344.50    197.29 o 
  -5  13   5      147.12     -175.56    169.55 o 
  -4  13   5      442.33      221.09    155.20 o 
  -3  13   5     4543.99     4279.71    264.90 o 
  -2  13   5     4089.02     3757.57    267.43 o 
  -1  13   5     3134.13     3261.31    341.46 o 
   0  13   5     1639.27     1707.14    209.12 o 
   1  13   5      600.48      310.84    128.95 o 
   2  13   5     7362.00     6799.37    299.77 o 
   3  13   5      350.02      454.01    138.00 o 
   4  13   5     1143.20     1431.05    211.19 o 
   5  13   5     2379.46     2426.95    244.15 o 
   6  13   5     3073.25     3428.03    290.34 o 
  -6  14   5     4739.28     5429.68    429.99 o 
  -5  14   5       63.26       91.15    226.81 o 
  -4  14   5     2338.28     2486.84    270.63 o 
  -3  14   5      532.82      348.34    235.50 o 
  -2  14   5     1405.99     1420.45    183.32 o 
  -1  14   5     2698.96     2635.87    220.69 o 
   0  14   5    13513.44    13289.17   1074.56 o 
   1  14   5     2332.81     1864.59    175.78 o 
   2  14   5     6295.23     5368.93    276.49 o 
   3  14   5      589.50      547.70    177.77 o 
   4  14   5      145.42      -53.06    144.08 o 
   5  14   5     4484.87     4569.02    323.50 o 
  -6  15   5      110.90      137.15    219.17 o 
  -5  15   5      113.31      194.47    208.29 o 
  -4  15   5      903.37      752.25    220.16 o 
  -3  15   5     3696.50     3242.06    300.58 o 
  -2  15   5        0.71      -49.64    161.83 o 
  -1  15   5       17.51      -50.37    149.34 o 
   0  15   5       96.96      107.94    156.71 o 
   1  15   5     1971.97     2407.14    367.73 o 
   2  15   5     2548.75     2033.89    193.22 o 
   3  15   5     5275.73     4915.85    327.52 o 
   4  15   5       74.61      -99.37    152.86 o 
   5  15   5     1001.01      931.43    221.14 o 
  -5  16   5     1222.27      550.90    238.21 o 
  -4  16   5     3458.41     3045.51    351.64 o 
  -3  16   5     1197.39      963.16    190.83 o 
  -2  16   5    12062.09    12604.40    509.92 o 
  -1  16   5       41.89      -37.66    154.05 o 
   0  16   5       66.60     -173.65    154.92 o 
   1  16   5      433.89      547.01    175.33 o 
   2  16   5     2410.47     2268.35    322.25 o 
   3  16   5      219.20      -69.53    180.56 o 
   4  16   5    13536.65    12878.67    829.59 o 
  -4  17   5        2.00     -290.19    193.46 o 
  -3  17   5      172.74      418.10    180.41 o 
  -2  17   5      905.92      806.06    189.11 o 
  -1  17   5      436.69      354.92    172.67 o 
   0  17   5      120.77      -84.54    163.39 o 
   1  17   5    10017.04    10323.03    462.61 o 
   2  17   5     2351.02     2050.20    240.39 o 
   3  17   5       41.00     -265.45    176.97 o 
  -3  18   5        7.98       18.44    224.22 o 
  -2  18   5      762.20      691.67    193.26 o 
  -1  18   5     1832.99     1799.91    226.51 o 
   0  18   5     1913.37     1725.26    227.95 o 
   1  18   5       74.11      377.45    186.98 o 
   2  18   5     2084.89     2090.20    244.69 o 
  -8   0   6    16655.57    17952.56    997.81 o 
  -6   0   6    30330.99    30035.57   1874.46 o 
  -4   0   6     2653.22     2434.92    216.26 o 
  -2   0   6    66062.38    65889.73   2259.96 o 
   0   0   6   139066.38   136645.75   4650.42 o 
   2   0   6    27307.57    27133.62    973.23 o 
   4   0   6    21287.00    20768.81    784.59 o 
   6   0   6    43222.90    40811.01   2695.88 o 
   8   0   6     1471.79     1334.81    313.88 o 
  -9   1   6     1420.96     1597.57    198.65 o 
  -8   1   6      766.34      951.41    206.25 o 
  -7   1   6     7764.43     7537.17    387.60 o 
  -6   1   6     2542.32     2652.92    244.77 o 
  -5   1   6    18564.45    18466.15    481.89 o 
  -4   1   6       32.10      114.35     50.34 o 
  -3   1   6    35662.95    34814.64    859.13 o 
  -2   1   6    11724.97    10812.42    285.63 o 
  -1   1   6    72341.91    74701.18   2203.48 o 
   0   1   6    12005.37    12237.97    318.56 o 
   1   1   6     7988.10     7795.45    224.21 o 
   2   1   6     1505.38     1492.59     87.77 o 
   3   1   6    43839.99    43869.78   1095.87 o 
   4   1   6    16106.47    16055.51    444.42 o 
   5   1   6    11506.75    11481.06    467.99 o 
   6   1   6        2.08      110.48    132.15 o 
   7   1   6     1291.39     1528.36    406.89 o 
   8   1   6       25.27      123.06    172.57 o 
  -9   2   6     1218.85     1221.49    182.44 o 
  -8   2   6     2998.83     3225.68    357.00 o 
  -7   2   6     1757.27     1676.85    164.83 o 
  -6   2   6      851.55      863.00    125.34 o 
  -5   2   6    18210.23    18591.10    544.14 o 
  -4   2   6    42764.05    42162.59   1136.88 o 
  -3   2   6    35479.71    36664.66    904.22 o 
  -2   2   6     9760.87    11784.11    479.46 o 
  -1   2   6     3577.24     3647.02    119.32 o 
   0   2   6      198.09      220.25     43.14 o 
   1   2   6    75940.98    76437.12   1851.42 o 
   2   2   6    66770.38    66865.97   1633.45 o 
   3   2   6     4473.73     4285.64    169.10 o 
   4   2   6        5.66        0.60     78.04 o 
   5   2   6     4801.87     4645.18    213.60 o 
   6   2   6        1.24       23.69    155.63 o 
   7   2   6     6834.77     6348.08    342.51 o 
   8   2   6    19040.33    17779.99   1188.78 o 
  -9   3   6       25.61     -237.61    158.40 o 
  -8   3   6     3437.20     3814.75    252.80 o 
  -7   3   6    12574.48    12639.32    477.10 o 
  -6   3   6     7228.40     7825.23    357.86 o 
  -5   3   6    13148.78    13664.49    419.02 o 
  -4   3   6     1052.75     1017.08     93.09 o 
  -3   3   6     5629.67     5722.06    177.39 o 
  -2   3   6    41563.10    42456.39   1039.54 o 
  -1   3   6    13828.39    13369.46    349.81 o 
   0   3   6    26458.18    24795.65    685.42 o 
   1   3   6     1004.41      910.91     84.68 o 
   2   3   6     1999.47     1774.33    106.17 o 
   3   3   6    13780.58    13936.69    390.33 o 
   4   3   6    30246.52    31120.85    886.44 o 
   5   3   6    21256.79    21312.17    576.06 o 
   6   3   6    14312.51    14493.93    562.67 o 
   7   3   6        4.71      166.90    155.91 o 
   8   3   6     1115.83     1021.93    204.43 o 
  -9   4   6     3892.79     3935.80    393.67 o 
  -8   4   6      271.01      260.14    142.07 o 
  -7   4   6     2844.37     3000.74    213.82 o 
  -6   4   6     1746.98     1902.11    173.22 o 
  -5   4   6    16455.61    16312.39    491.63 o 
  -4   4   6     5096.93     5075.05    174.44 o 
  -3   4   6    16775.72    16148.69    421.25 o 
  -2   4   6      297.76      304.71     50.54 o 
  -1   4   6     3118.60     3317.66    232.47 o 
   0   4   6       62.26       89.14     45.06 o 
   1   4   6    21964.11    20630.75    528.08 o 
   2   4   6     1034.30      868.78     83.99 o 
   3   4   6    32803.23    32536.35    903.81 o 
   4   4   6     3417.69     3337.48    156.79 o 
   5   4   6     1044.75      953.40    103.68 o 
   6   4   6       65.65       36.91     98.29 o 
   7   4   6     8632.69     7756.38    382.64 o 
   8   4   6       23.88       59.99    173.00 o 
  -9   5   6     1741.40     1407.34    200.26 o 
  -8   5   6     7204.31     7143.42    347.40 o 
  -7   5   6    12541.36    12840.22    490.59 o 
  -6   5   6     1861.67     1897.58    164.54 o 
  -5   5   6    11301.80    10968.34    357.35 o 
  -4   5   6     4980.56     4671.75    171.46 o 
  -3   5   6     3742.42     3779.05    157.82 o 
  -2   5   6    11240.62    10749.69    308.58 o 
  -1   5   6    46569.32    46287.32   1138.70 o 
   0   5   6    20349.23    19643.54    659.15 o 
   1   5   6    16516.82    16337.29    429.14 o 
   2   5   6        4.52      -95.91     63.94 o 
   3   5   6      787.36      743.48     86.58 o 
   4   5   6    15673.45    15614.55    440.55 o 
   5   5   6    18656.80    18585.39    514.90 o 
   6   5   6    19785.77    19777.90    615.96 o 
   7   5   6     4153.15     4190.88    418.93 o 
   8   5   6      116.83      157.34    200.98 o 
  -9   6   6     1234.69     1045.33    188.88 o 
  -8   6   6     1525.91     1609.56    188.44 o 
  -7   6   6      385.35      354.21    133.71 o 
  -6   6   6     3500.56     3720.27    222.15 o 
  -5   6   6     9610.88     9633.28    332.70 o 
  -4   6   6     8610.37     8356.86    256.23 o 
  -3   6   6     3199.24     3305.18    138.19 o 
  -2   6   6     2696.77     2716.38    188.90 o 
  -1   6   6      622.51      708.82     67.72 o 
   0   6   6       21.94      -62.45     44.78 o 
   1   6   6     9942.67     9288.76    267.24 o 
   2   6   6    21148.05    21164.06    550.88 o 
   3   6   6     7845.87     7830.49    254.71 o 
   4   6   6      199.37      139.04     84.93 o 
   5   6   6     3293.42     3433.28    169.42 o 
   6   6   6       50.36     -125.95    120.76 o 
   7   6   6    11844.72    11604.83    571.44 o 
   8   6   6    11965.85    11584.14    970.28 o 
  -9   7   6    12389.45    12021.77    637.27 o 
  -8   7   6      617.54      408.70    155.08 o 
  -7   7   6       38.18       88.34    193.53 o 
  -6   7   6     2281.35     2113.17    154.82 o 
  -5   7   6     2910.74     2802.29    173.39 o 
  -4   7   6     1138.28     1096.46     95.65 o 
  -3   7   6    38512.78    38413.15    963.16 o 
  -2   7   6    12674.31    12793.18    357.96 o 
  -1   7   6       69.42      132.43     57.21 o 
   0   7   6     5714.21     5908.35    197.58 o 
   1   7   6    22625.45    23252.35    598.98 o 
   2   7   6        7.02       73.73     58.63 o 
   3   7   6    16959.50    17142.66    518.53 o 
   4   7   6     9514.83     9245.49    328.74 o 
   5   7   6     6088.99     6619.28    316.11 o 
   6   7   6     1360.77     1414.60    175.06 o 
   7   7   6    13272.06    12579.08    608.70 o 
   8   7   6        0.19       44.55    213.02 o 
  -8   8   6     2873.54     2931.58    288.47 o 
  -7   8   6     2889.42     2985.32    224.71 o 
  -6   8   6    19199.30    19304.60    596.44 o 
  -5   8   6       66.38       13.77     92.59 o 
  -4   8   6     2510.78     2525.75    134.54 o 
  -3   8   6     9722.62     9685.34    294.88 o 
  -2   8   6    16709.80    16911.76    478.40 o 
  -1   8   6      390.01      430.87     70.04 o 
   0   8   6    47501.65    47065.46   1285.39 o 
   1   8   6     1302.97     1134.10    111.19 o 
   2   8   6     5123.20     5319.83    224.29 o 
   3   8   6      730.49      697.40    111.45 o 
   4   8   6    19406.35    19991.68    603.73 o 
   5   8   6     1706.28     1795.02    181.19 o 
   6   8   6    20002.74    20244.20    717.08 o 
   7   8   6      464.77      278.53    209.46 o 
  -8   9   6     1827.80     1851.21    216.80 o 
  -7   9   6    10274.41    10057.61    575.85 o 
  -6   9   6     1019.31      900.43    134.42 o 
  -5   9   6     1276.35     1321.07    137.23 o 
  -4   9   6     1710.61     1877.70    127.03 o 
  -3   9   6     2913.96     2843.13    146.64 o 
  -2   9   6     2014.14     2034.24    122.27 o 
  -1   9   6    45294.73    46052.61   1264.96 o 
   0   9   6     1357.36     1411.76    127.73 o 
   1   9   6     1252.77     1222.62    123.13 o 
   2   9   6      263.59      298.57    111.36 o 
   3   9   6     7241.20     7626.04    294.35 o 
   4   9   6     1069.29     1161.22    146.91 o 
   5   9   6    19761.56    21293.10    744.96 o 
   6   9   6      397.99      167.25    226.06 o 
   7   9   6      249.19      134.08    213.74 o 
  -8  10   6       13.85       99.02    186.34 o 
  -7  10   6     1331.47     1091.88    178.78 o 
  -6  10   6     2050.44     2129.22    171.45 o 
  -5  10   6     4292.44     4251.60    221.63 o 
  -4  10   6    47078.49    47036.48   1635.03 o 
  -3  10   6      388.33      251.03     94.23 o 
  -2  10   6       57.42      272.01    157.63 o 
  -1  10   6     1556.43     1574.01    142.41 o 
   0  10   6      371.91      135.67    102.26 o 
   1  10   6    10207.00    10343.79    360.61 o 
   2  10   6    66387.13    68837.41   2071.47 o 
   3  10   6     5102.19     5090.03    239.54 o 
   4  10   6     5043.29     5074.29    328.67 o 
   5  10   6      273.16       46.00    181.81 o 
   6  10   6       16.39      244.08    160.69 o 
   7  10   6     3891.36     3803.99    351.54 o 
  -7  11   6     4758.84     4990.63    353.51 o 
  -6  11   6     6665.39     6683.10    297.92 o 
  -5  11   6     2609.39     2703.24    186.89 o 
  -4  11   6     1086.14     1115.66    150.25 o 
  -3  11   6       96.23       66.55    127.00 o 
  -2  11   6    21533.39    22159.50   1238.75 o 
  -1  11   6    22084.52    23924.59    707.95 o 
   0  11   6    16703.63    16753.10    627.56 o 
   1  11   6       51.95      -55.29    108.49 o 
   2  11   6     9188.25    12419.26    424.35 o 
   3  11   6      419.66      352.10    122.31 o 
   4  11   6    12714.10    13947.15    470.15 o 
   5  11   6     5124.67     5313.52    315.69 o 
   6  11   6     2274.80     2415.01    239.72 o 
  -7  12   6      202.85      248.30    192.85 o 
  -6  12   6     1370.97     1223.98    178.79 o 
  -5  12   6     6686.70     6915.09    342.95 o 
  -4  12   6     2305.28     2461.65    224.08 o 
  -3  12   6    16876.61    16790.01    677.53 o 
  -2  12   6     8773.24     9482.32    353.78 o 
  -1  12   6     2768.20     3060.24    192.07 o 
   0  12   6     1469.27     1523.37    150.81 o 
   1  12   6    24413.67    23795.10    712.80 o 
   2  12   6     1947.34     1671.80    397.58 o 
   3  12   6    12474.17    12916.16    496.16 o 
   4  12   6     9957.79     9865.03    377.12 o 
   5  12   6     3168.85     3452.08    268.61 o 
   6  12   6     1791.86     2347.33    255.25 o 
  -7  13   6     3391.66     3546.84    417.36 o 
  -6  13   6     4960.06     5821.50    593.94 o 
  -5  13   6     3865.36     3812.20    311.30 o 
  -4  13   6        6.65      -82.03    142.49 o 
  -3  13   6      274.38      220.86    128.94 o 
  -2  13   6    17944.75    18506.45    585.03 o 
  -1  13   6    15446.14    16765.98    540.13 o 
   0  13   6     9046.64     9548.71    359.32 o 
   1  13   6     8111.82     7885.51    320.21 o 
   2  13   6      331.33      338.75    148.38 o 
   3  13   6       56.71     -202.41    143.34 o 
   4  13   6    14761.99    15733.34    535.07 o 
   5  13   6     5855.91     6382.79    369.41 o 
   6  13   6     2433.56     2046.38    252.60 o 
  -6  14   6     2575.81     2799.80    480.57 o 
  -5  14   6     2327.10     2437.30    534.61 o 
  -4  14   6     3938.90     3648.86    309.99 o 
  -3  14   6     2549.20     2077.86    281.63 o 
  -2  14   6      862.73      672.47    221.63 o 
  -1  14   6      610.60      694.73    144.69 o 
   0  14   6    15050.63    14877.05    510.57 o 
   1  14   6     7848.77     7200.10    569.30 o 
   2  14   6     3723.17     3559.51    231.67 o 
   3  14   6     3533.59     3757.18    244.16 o 
   4  14   6      183.72      -51.11    177.05 o 
   5  14   6     1024.41      978.43    216.21 o 
  -5  15   6     3587.02     3198.87    622.90 o 
  -4  15   6        4.43     -278.27    185.51 o 
  -3  15   6    14823.71    13818.92    542.63 o 
  -2  15   6       45.43     -222.24    148.16 o 
  -1  15   6      405.11      114.66    182.35 o 
   0  15   6     1795.56     1663.51    205.97 o 
   1  15   6     6744.51     6499.26    359.77 o 
   2  15   6     1612.37     1329.82    178.41 o 
   3  15   6    16934.65    17016.04    729.29 o 
   4  15   6      192.00      166.06    394.27 o 
  -5  16   6       42.41      157.24    237.11 o 
  -4  16   6     1654.33     1456.29    251.21 o 
  -3  16   6      429.26      232.38    172.82 o 
  -2  16   6      673.48      802.12    187.18 o 
  -1  16   6      611.81      557.03    178.18 o 
   0  16   6     5422.20     5531.50    511.99 o 
   1  16   6      794.86      565.27    198.39 o 
   2  16   6     2472.78     1879.48    232.96 o 
   3  16   6     1881.30     1787.73    205.96 o 
   4  16   6     3104.42     2832.87    281.72 o 
  -4  17   6     1066.59      344.78    225.57 o 
  -3  17   6        2.10     -316.82    211.21 o 
  -2  17   6     1152.83      840.46    197.81 o 
  -1  17   6     8171.47     8628.97    519.73 o 
   0  17   6      301.28      432.11    184.70 o 
   1  17   6       11.96     -141.19    177.06 o 
   2  17   6      870.34      691.25    209.59 o 
   3  17   6      163.84      394.88    206.93 o 
  -2  18   6      358.55      502.91    191.52 o 
  -1  18   6     1041.35     1641.56    307.94 o 
   0  18   6      912.49      937.55    209.68 o 
   1  18   6      607.59      547.35    306.92 o 
  -9   0   7    10589.94    10310.76    642.33 o 
  -7   0   7      257.29      343.27    173.53 o 
  -5   0   7    35699.59    34326.49   1477.80 o 
  -3   0   7   146899.41   152151.86   5177.49 o 
  -1   0   7    10468.15    11243.48    536.67 o 
   1   0   7    78287.91    79645.29   3338.99 o 
   3   0   7    35984.84    34887.00   2644.01 o 
   5   0   7     7018.31     6551.79    421.99 o 
   7   0   7     5246.99     4964.90    449.10 o 
  -9   1   7     2331.76     2661.08    230.61 o 
  -8   1   7    10828.38    11307.81    455.02 o 
  -7   1   7    16373.87    15623.52    561.33 o 
  -6   1   7    22361.65    23767.15   1270.68 o 
  -5   1   7      181.37      166.00     58.81 o 
  -4   1   7       24.42      -33.49     47.51 o 
  -3   1   7      862.39      705.66     71.45 o 
  -2   1   7    52012.43    51597.77   1539.75 o 
  -1   1   7    96819.98    98025.40   2886.14 o 
   0   1   7    62193.66    60970.79   1481.51 o 
   1   1   7    10816.70    11133.87    306.77 o 
   2   1   7     1805.58     1659.09     98.41 o 
   3   1   7      248.50      273.80     76.60 o 
   4   1   7    33362.23    32587.28    843.08 o 
   5   1   7    18671.30    17563.78    497.81 o 
   6   1   7    11368.95     9974.70    686.95 o 
   7   1   7     4802.28     4729.65    368.17 o 
   8   1   7      507.87      491.35    188.99 o 
  -9   2   7     4954.56     4673.39    296.24 o 
  -8   2   7      343.66      434.00    164.05 o 
  -7   2   7      354.75       81.69    130.81 o 
  -6   2   7      114.54      428.72    165.49 o 
  -5   2   7    31073.46    30991.58    968.46 o 
  -4   2   7    69506.16    68172.02   1836.08 o 
  -3   2   7    11297.88    11168.58    303.19 o 
  -2   2   7     1141.56     1113.12     70.65 o 
  -1   2   7     2073.73     2534.78    133.48 o 
   0   2   7     1085.51      986.84     62.89 o 
   1   2   7    36335.52    36312.48    901.81 o 
   2   2   7    94961.52    93902.17   2488.84 o 
   3   2   7     9619.17     9418.51    288.83 o 
   4   2   7      965.38      894.02    103.75 o 
   5   2   7      345.68      210.37    103.61 o 
   6   2   7     1095.04      803.57    168.93 o 
   7   2   7     7656.78     7258.40    447.74 o 
   8   2   7     6257.86     5986.54    582.58 o 
  -9   3   7     7507.96     7747.53    444.79 o 
  -8   3   7     3827.07     3989.72    256.69 o 
  -7   3   7    14648.10    14570.60    534.63 o 
  -6   3   7      355.85      432.03    108.82 o 
  -5   3   7    23663.25    23811.13    763.59 o 
  -4   3   7     1725.04     1847.35     97.50 o 
  -3   3   7    43330.06    43648.42   1076.40 o 
  -2   3   7     5518.81     5503.87    173.26 o 
  -1   3   7    44515.83    44876.46   1099.26 o 
   0   3   7        1.62      -27.56     48.62 o 
   1   3   7    32805.99    31172.66    780.75 o 
   2   3   7     1561.27     1477.81    103.38 o 
   3   3   7    40772.05    42107.28   1060.51 o 
   4   3   7     2096.80     2281.54    156.91 o 
   5   3   7     6599.47     6238.70    284.51 o 
   6   3   7     4085.72     3747.05    260.70 o 
   7   3   7     4740.91     4682.22    305.81 o 
   8   3   7      934.91     1061.04    257.36 o 
  -9   4   7       12.03      -10.38    178.29 o 
  -8   4   7    10102.90    10725.14    443.82 o 
  -7   4   7     1370.67     1342.74    156.54 o 
  -6   4   7    38987.04    38581.39   1228.29 o 
  -5   4   7        0.81      -25.58     92.11 o 
  -4   4   7     6808.16     6624.54    210.82 o 
  -3   4   7      974.12      954.80     72.74 o 
  -2   4   7    41869.63    40967.62   1009.53 o 
  -1   4   7       92.69      247.28     98.28 o 
   0   4   7    67283.94    65381.97   1595.22 o 
   1   4   7     6539.64     6362.53    219.43 o 
   2   4   7     4019.66     3921.83    157.88 o 
   3   4   7      693.01      788.67     97.84 o 
   4   4   7    45101.91    45590.69   1153.74 o 
   5   4   7      312.73      143.62    105.81 o 
   6   4   7    14920.69    15406.88    511.35 o 
   7   4   7       16.60      105.58    162.76 o 
   8   4   7     2843.36     3080.40    322.74 o 
  -9   5   7     9601.15     9395.68    432.42 o 
  -8   5   7      754.75      775.80    160.83 o 
  -7   5   7    21070.59    21096.02    729.54 o 
  -6   5   7     2594.27     2726.14    189.60 o 
  -5   5   7      675.03      510.83    121.10 o 
  -4   5   7      670.76      705.05     82.64 o 
  -3   5   7    14797.45    15945.29    548.36 o 
  -2   5   7     9804.25     9779.19    294.60 o 
  -1   5   7    30646.65    29599.85    745.15 o 
   0   5   7     2923.86     2727.60    127.20 o 
   1   5   7    10873.67    10610.20    298.95 o 
   2   5   7     1042.50     1031.13     88.46 o 
   3   5   7     1786.02     1827.20    118.19 o 
   4   5   7     2533.08     2285.83    139.08 o 
   5   5   7    21243.29    20394.46    567.32 o 
   6   5   7      859.93      855.91    141.60 o 
   7   5   7     4731.23     5395.68    384.50 o 
   8   5   7      223.56      531.37    229.47 o 
  -9   6   7     2985.94     3143.00    282.59 o 
  -8   6   7     1880.38     1591.85    189.12 o 
  -7   6   7     1492.62     1410.54    165.27 o 
  -6   6   7      568.58      481.04    125.91 o 
  -5   6   7    14241.89    14895.83    463.65 o 
  -4   6   7    42519.91    42535.73   1061.97 o 
  -3   6   7     3450.64     3533.65    159.30 o 
  -2   6   7     6783.81     6758.91    216.50 o 
  -1   6   7      133.65       95.14     79.58 o 
   0   6   7     1422.72     1344.77     95.98 o 
   1   6   7     8621.04     8648.52    258.02 o 
   2   6   7    59984.21    59950.23   1471.30 o 
   3   6   7    13672.18    13791.56    548.72 o 
   4   6   7      492.39      418.57     94.52 o 
   5   6   7     1421.68     1192.69    128.72 o 
   6   6   7      887.98      971.82    163.00 o 
   7   6   7     3618.90     3610.95    325.06 o 
  -8   7   7    12989.99    13457.46    534.49 o 
  -7   7   7    11559.33    11355.53    455.96 o 
  -6   7   7     7484.72     8658.27    763.64 o 
  -5   7   7       34.97      -16.09     85.43 o 
  -4   7   7     2817.19     2888.30    139.27 o 
  -3   7   7       36.04       20.34     69.74 o 
  -2   7   7    13856.70    13198.48    539.92 o 
  -1   7   7    36425.42    33537.79   1447.75 o 
   0   7   7    19401.40    18337.53    488.85 o 
   1   7   7     1536.99     1565.21     95.44 o 
   2   7   7      682.55      741.49    109.74 o 
   3   7   7       20.13      -13.93     88.47 o 
   4   7   7     5663.39     5659.20    262.28 o 
   5   7   7     9962.60    10335.98    423.78 o 
   6   7   7    13108.93    13585.69    527.27 o 
   7   7   7      712.22     1060.94    239.60 o 
  -8   8   7     2355.40     2367.39    224.61 o 
  -7   8   7      978.11     1133.33    164.43 o 
  -6   8   7      992.19     1081.65    135.67 o 
  -5   8   7    20103.56    20444.22    616.34 o 
  -4   8   7       23.49      -22.69     75.53 o 
  -3   8   7    30050.44    28803.64    743.22 o 
  -2   8   7     4816.19     4794.66    186.62 o 
  -1   8   7     1978.22     2000.43    115.00 o 
   0   8   7    15159.58    15945.70    485.35 o 
   1   8   7    16389.61    16549.15    501.42 o 
   2   8   7       53.17      114.29     99.18 o 
   3   8   7    29537.97    30821.52    878.75 o 
   4   8   7      126.69      158.71    103.94 o 
   5   8   7        0.54     -177.42    128.47 o 
   6   8   7     6571.50     6550.40    341.24 o 
   7   8   7     5422.45     5041.85    385.69 o 
  -8   9   7     8145.88     7885.48    633.59 o 
  -7   9   7     9084.66     8685.41    476.48 o 
  -6   9   7    13838.69    14242.03    545.57 o 
  -5   9   7     8944.93     8798.20    328.89 o 
  -4   9   7       93.68      -31.46     79.55 o 
  -3   9   7     4461.52     4368.85    185.20 o 
  -2   9   7    35859.68    37019.18    939.78 o 
  -1   9   7    10612.50     9983.03    344.67 o 
   0   9   7    27962.23    29459.61    838.68 o 
   1   9   7     2698.22     3456.44    309.96 o 
   2   9   7     1018.37      890.51    121.92 o 
   3   9   7    13905.35    14257.59    459.32 o 
   4   9   7    21419.51    22193.19    667.47 o 
   5   9   7    13861.47    14115.15    543.22 o 
   6   9   7     4039.81     3854.48    272.38 o 
   7   9   7        5.23      -88.59    298.50 o 
  -8  10   7      316.68      318.30    175.80 o 
  -7  10   7      948.37      772.73    167.51 o 
  -6  10   7     1831.33     2406.21    207.20 o 
  -5  10   7    16323.40    15714.65    730.96 o 
  -4  10   7    12203.68    12131.85    371.53 o 
  -3  10   7    20593.53    20881.20    576.77 o 
  -2  10   7     2666.84     2852.47    210.09 o 
  -1  10   7      106.43      -97.25    102.61 o 
   0  10   7      886.85      930.91    125.17 o 
   1  10   7    47292.32    48307.80   1330.29 o 
   2  10   7    11805.46    11830.47    399.76 o 
   3  10   7     3102.57     3504.29    216.57 o 
   4  10   7      989.33     1186.00    144.76 o 
   5  10   7      647.98      721.14    173.28 o 
   6  10   7       96.90      136.86    158.45 o 
  -7  11   7     1882.14     2006.29    233.92 o 
  -6  11   7     3103.94     3828.62    254.78 o 
  -5  11   7    22569.85    23435.24   1125.58 o 
  -4  11   7        0.94      123.83    118.30 o 
  -3  11   7    25004.89    25872.13    761.09 o 
  -2  11   7    12834.13    13035.15    539.04 o 
  -1  11   7    11040.81    12109.02    413.17 o 
   0  11   7     5041.97     5648.44    336.44 o 
   1  11   7    24476.46    24740.35    916.30 o 
   2  11   7     1806.39     1907.26    165.45 o 
   3  11   7    27645.91    29449.47    955.24 o 
   4  11   7     7404.65     7757.27    321.72 o 
   5  11   7     1164.70     1125.53    188.34 o 
   6  11   7      552.76      722.01    192.67 o 
  -7  12   7      106.07      288.45    258.58 o 
  -6  12   7     8788.89     9555.16    486.98 o 
  -5  12   7      185.98      -72.45    155.89 o 
  -4  12   7    15654.55    16130.55    793.15 o 
  -3  12   7      325.84      291.17    138.60 o 
  -2  12   7    22604.50    23176.51    711.62 o 
  -1  12   7     1093.85     1398.20    147.85 o 
   0  12   7    31943.57    34461.17   1095.80 o 
   1  12   7       31.93       64.08    114.21 o 
   2  12   7    10287.01    10305.86    379.62 o 
   3  12   7      526.99      295.18    148.42 o 
   4  12   7     5875.40     6906.87    597.47 o 
   5  12   7     1146.18      959.31    196.42 o 
   6  12   7    13372.73    14936.94    604.83 o 
  -6  13   7     1351.55     1489.69    265.76 o 
  -5  13   7      880.17      645.41    205.43 o 
  -4  13   7     1706.80     1839.80    172.88 o 
  -3  13   7     1807.67     1966.66    240.21 o 
  -2  13   7     4131.28     4303.43    335.82 o 
  -1  13   7    40362.30    43057.86   1217.99 o 
   0  13   7     2802.88     2711.24    193.34 o 
   1  13   7      225.56      383.15    129.28 o 
   2  13   7       15.92      -12.05    164.23 o 
   3  13   7     1679.31     1695.33    178.20 o 
   4  13   7     1247.15     1342.09    194.13 o 
   5  13   7    17499.33    19806.50    740.18 o 
  -6  14   7      148.73       36.55    203.14 o 
  -5  14   7     3570.93     3434.62    647.20 o 
  -4  14   7    23513.13    23179.41    940.15 o 
  -3  14   7     9064.97     8701.98   1018.47 o 
  -2  14   7     2155.33     2240.85    192.74 o 
  -1  14   7        6.75       23.64    125.37 o 
   0  14   7      132.10      324.78    134.08 o 
   1  14   7     8064.52     8417.86    692.78 o 
   2  14   7    24132.92    23799.66    767.78 o 
   3  14   7     5259.63     4919.92    274.63 o 
   4  14   7     1841.19     1754.41    219.22 o 
   5  14   7       41.83       96.38    193.45 o 
  -5  15   7      392.25      256.04    215.64 o 
  -4  15   7      159.31      137.61    197.24 o 
  -3  15   7      982.42      456.03    182.60 o 
  -2  15   7     7350.34     7662.73    927.68 o 
  -1  15   7     1139.78     1193.99    193.08 o 
   0  15   7    11616.06    11659.74    563.96 o 
   1  15   7      186.23      532.68    190.55 o 
   2  15   7      465.25      325.45    152.77 o 
   3  15   7      228.29       67.66    159.23 o 
   4  15   7     3076.39     3528.66    297.70 o 
  -4  16   7     2546.39     2367.71    317.53 o 
  -3  16   7     4542.58     4635.82    306.35 o 
  -2  16   7     1343.43     1250.00    235.54 o 
  -1  16   7       93.51       55.79    167.01 o 
   0  16   7     4928.64     5076.53    436.35 o 
   1  16   7     3477.91     3538.15    273.17 o 
   2  16   7     3611.17     3199.12    400.99 o 
   3  16   7    10188.13     9169.06    456.22 o 
  -3  17   7     1135.48     1197.57    317.36 o 
  -2  17   7     7865.09     8161.63    607.78 o 
  -1  17   7     2572.83     3373.75    470.89 o 
   0  17   7     1545.87     1427.06    223.44 o 
   1  17   7       13.60     -153.55    176.12 o 
   2  17   7      211.67     -197.36    189.69 o 
  -1  18   7        0.58       65.80    180.55 o 
   0  18   7     1422.73     1372.24    231.68 o 
  -8   0   8    21121.65    19816.65   1431.37 o 
  -6   0   8    13103.90    12725.89    953.94 o 
  -4   0   8       70.79      -15.30     93.19 o 
  -2   0   8    57074.81    55814.91   2358.84 o 
   0   0   8    49980.07    48849.15   1691.50 o 
   2   0   8      330.18      424.20    162.76 o 
   4   0   8     8732.71     8301.49    814.03 o 
   6   0   8    11055.78    10328.71    648.04 o 
   8   0   8     3803.45     4330.41    803.12 o 
  -9   1   8     1798.84     1533.13    296.95 o 
  -8   1   8      179.50      181.71    254.32 o 
  -7   1   8     3536.60     4027.55    296.05 o 
  -6   1   8     2754.44     1604.99    392.97 o 
  -5   1   8    12163.56    12191.73    372.02 o 
  -4   1   8     2716.88     2622.94    146.61 o 
  -3   1   8     7205.52     7203.36    264.50 o 
  -2   1   8     6082.07     6087.07    239.90 o 
  -1   1   8    13652.83    13820.70    457.18 o 
   0   1   8     2829.74     3070.73    133.34 o 
   1   1   8     4989.23     5021.95    171.42 o 
   2   1   8        3.12      -50.88     54.42 o 
   3   1   8     9426.35     9451.13    294.11 o 
   4   1   8     3603.80     3432.51    209.87 o 
   5   1   8       71.59       34.32    100.59 o 
   6   1   8      954.29      882.40    214.63 o 
   7   1   8      102.59       27.74    165.54 o 
   8   1   8        5.87      468.42    288.09 o 
  -9   2   8      238.33      525.52    230.80 o 
  -8   2   8     1464.69     1194.63    197.28 o 
  -7   2   8     3459.96     3407.28    257.64 o 
  -6   2   8     1195.41     1215.47    154.63 o 
  -5   2   8     5642.56     5605.25    216.01 o 
  -4   2   8    22856.11    22665.37    582.10 o 
  -3   2   8    14007.60    14190.88    377.10 o 
  -2   2   8    11550.72    12171.55    477.41 o 
  -1   2   8     1369.99     1346.46    105.10 o 
   0   2   8     8184.11     8149.06    234.38 o 
   1   2   8    17184.67    17329.93    455.04 o 
   2   2   8    15711.26    16002.52    525.10 o 
   3   2   8      245.03      314.69     83.60 o 
   4   2   8     2934.71     3137.72    163.51 o 
   5   2   8     1064.22     1226.60    181.86 o 
   6   2   8     3510.23     3459.49    260.60 o 
   7   2   8      232.33      121.46    212.79 o 
   8   2   8     2491.71     2345.54    265.54 o 
  -9   3   8      169.10      102.32    210.98 o 
  -8   3   8     1763.97     1678.77    264.65 o 
  -7   3   8    11008.30    11699.37    451.32 o 
  -6   3   8     9621.59     9759.02    503.87 o 
  -5   3   8    13921.85    13943.63    428.29 o 
  -4   3   8      272.85      234.20     63.40 o 
  -3   3   8     2229.28     2732.16    171.74 o 
  -2   3   8     5029.79     4768.53    157.30 o 
  -1   3   8     5417.53     5247.53    182.13 o 
   0   3   8     8541.17     8127.93    238.02 o 
   1   3   8     8745.56     8503.69    253.42 o 
   2   3   8       11.27      216.48     97.33 o 
   3   3   8    12913.70    13489.00    387.60 o 
   4   3   8      388.26      306.28    109.44 o 
   5   3   8     5118.50     5222.95    251.60 o 
   6   3   8      310.95      338.05    161.30 o 
   7   3   8     1214.00     1355.93    212.96 o 
   8   3   8       71.40      168.82    285.93 o 
  -9   4   8     7090.44     6427.02    518.92 o 
  -8   4   8      838.21      667.35    296.21 o 
  -7   4   8     4351.27     4538.00    260.55 o 
  -6   4   8     3668.08     3317.79    204.66 o 
  -5   4   8     3467.18     3580.86    198.50 o 
  -4   4   8     4483.39     4574.87    182.63 o 
  -3   4   8     7767.00     8009.23    241.94 o 
  -2   4   8     1533.93     1862.35     94.26 o 
  -1   4   8      803.39      815.31     86.88 o 
   0   4   8      643.51      600.79     66.88 o 
   1   4   8       68.51      173.36     69.54 o 
   2   4   8     3527.13     3711.57    164.24 o 
   3   4   8     4090.22     4178.23    197.85 o 
   4   4   8     1487.35     1494.39    121.08 o 
   5   4   8       91.53       21.97     90.21 o 
   6   4   8      145.19      141.52    121.72 o 
   7   4   8       71.51      119.43    193.29 o 
  -9   5   8     1177.82     1105.02    269.61 o 
  -8   5   8     5589.47     5080.37    435.39 o 
  -7   5   8     8510.15     8653.84    372.47 o 
  -6   5   8      610.60      456.40    119.38 o 
  -5   5   8     5451.62     5308.26    248.01 o 
  -4   5   8     1359.18     1404.02     97.31 o 
  -3   5   8    16578.41    16874.05    449.91 o 
  -2   5   8      835.29      682.42     72.85 o 
  -1   5   8    20168.76    19613.60    511.98 o 
   0   5   8       84.25       90.25     61.98 o 
   1   5   8     5444.58     5504.40    209.80 o 
   2   5   8     1017.27     1023.45     95.93 o 
   3   5   8    11325.81    11020.78    362.56 o 
   4   5   8      256.17      275.18     88.96 o 
   5   5   8     7767.85     7910.47    281.86 o 
   6   5   8     1948.37     2036.29    213.83 o 
   7   5   8     2581.64     2215.02    337.94 o 
  -8   6   8      109.96       47.28    192.71 o 
  -7   6   8       35.72      -23.55    122.76 o 
  -6   6   8      613.03      691.15    129.37 o 
  -5   6   8    14210.98    14064.27    438.93 o 
  -4   6   8     7746.51     7476.15    243.11 o 
  -3   6   8       34.59       15.73     64.41 o 
  -2   6   8      211.13      209.37     79.79 o 
  -1   6   8        9.54       -9.52     60.01 o 
   0   6   8     6940.05     6556.31    218.17 o 
   1   6   8     2466.44     2460.58    120.62 o 
   2   6   8      600.18      560.39     82.13 o 
   3   6   8      460.67      534.83     90.93 o 
   4   6   8      466.00      455.84    105.88 o 
   5   6   8      868.34      906.72    126.60 o 
   6   6   8     4003.69     3929.64    257.83 o 
   7   6   8     1035.50     1049.80    242.82 o 
  -8   7   8     2472.28     2709.33    542.50 o 
  -7   7   8      577.27      494.33    141.11 o 
  -6   7   8        1.51       53.98    136.08 o 
  -5   7   8     5365.58     6200.94    303.21 o 
  -4   7   8     1217.46     1269.69    110.37 o 
  -3   7   8    17547.14    16591.95    453.94 o 
  -2   7   8     1744.08     1785.51    111.14 o 
  -1   7   8     9249.05     8966.72    274.71 o 
   0   7   8      336.18      190.92     88.22 o 
   1   7   8    16053.14    15465.90    469.94 o 
   2   7   8      803.00      765.90    107.86 o 
   3   7   8      968.97      816.31    114.67 o 
   4   7   8     4005.32     3966.12    252.11 o 
   5   7   8     2046.75     1991.20    298.82 o 
   6   7   8      483.76      460.40    223.85 o 
   7   7   8     6745.60     6232.96    617.33 o 
  -8   8   8     4702.89     4080.59    408.30 o 
  -7   8   8        6.73      -11.19    130.96 o 
  -6   8   8    14710.32    14268.93    470.46 o 
  -5   8   8        8.40      203.18     97.36 o 
  -4   8   8     1926.68     1904.58    123.34 o 
  -3   8   8     7704.28     7296.19    259.02 o 
  -2   8   8    18201.45    17931.75    528.82 o 
  -1   8   8     3822.60     4204.77    474.10 o 
   0   8   8     6799.59     6547.16    255.62 o 
   1   8   8     4929.04     4981.58    239.47 o 
   2   8   8     1649.95     1952.92    157.03 o 
   3   8   8        0.90      -16.15     94.79 o 
   4   8   8     8205.93     8743.34    328.79 o 
   5   8   8     7123.20     7266.22    471.36 o 
   6   8   8     2489.15     2586.02    228.91 o 
   7   8   8       22.47     -126.01    211.77 o 
  -8   9   8      687.80      612.63    246.49 o 
  -7   9   8     6979.02     6502.75    460.25 o 
  -6   9   8        7.94      -16.96    110.60 o 
  -5   9   8     1424.81     1122.14    133.13 o 
  -4   9   8     1488.39     1468.50    118.12 o 
  -3   9   8      509.69      540.71     91.95 o 
  -2   9   8     2322.87     2303.45    156.57 o 
  -1   9   8    24277.79    24194.12    733.44 o 
   0   9   8      393.66      514.68    109.31 o 
   1   9   8     1438.66     1633.17    141.65 o 
   2   9   8     7186.73     7093.00    279.17 o 
   3   9   8      359.56      485.88    123.69 o 
   4   9   8      855.62      970.26    136.61 o 
   5   9   8     1566.92     1640.29    211.67 o 
   6   9   8        6.54       43.78    161.12 o 
  -7  10   8      690.27      610.37    191.86 o 
  -6  10   8     1680.11     1577.17    160.92 o 
  -5  10   8      730.58      726.36    129.07 o 
  -4  10   8    29693.18    30094.76   1218.41 o 
  -3  10   8     3211.98     3720.22    200.07 o 
  -2  10   8     6053.48     6201.53    266.75 o 
  -1  10   8      145.29      144.23    117.75 o 
   0  10   8      152.49      255.89    108.66 o 
   1  10   8        1.78      -83.03    105.27 o 
   2  10   8    19147.12    22115.04    669.08 o 
   3  10   8      380.67      320.63    126.43 o 
   4  10   8     8544.92     8767.70    342.29 o 
   5  10   8     2061.22     1871.59    204.28 o 
   6  10   8        0.74      -61.63    162.78 o 
  -7  11   8     2702.63     2805.65    282.72 o 
  -6  11   8     6399.19     6468.14    296.99 o 
  -5  11   8      184.43      235.30    148.92 o 
  -4  11   8     1524.63     2294.52    203.55 o 
  -3  11   8      339.71      439.55    126.67 o 
  -2  11   8     1591.48     1380.71    201.02 o 
  -1  11   8     8552.50     9400.01    345.41 o 
   0  11   8     5854.61     6085.92    263.83 o 
   1  11   8      395.52      431.22    120.22 o 
   2  11   8      315.54      532.92    124.53 o 
   3  11   8     5176.53     5189.62    353.79 o 
   4  11   8      202.60      256.72    130.81 o 
   5  11   8      866.94      748.80    185.92 o 
   6  11   8       97.95        2.82    176.63 o 
  -6  12   8     8723.40     9329.41    425.38 o 
  -5  12   8     1359.28     1273.64    187.24 o 
  -4  12   8     1969.42     2072.25    231.45 o 
  -3  12   8    10959.27    11658.24    411.95 o 
  -2  12   8       17.52      -45.26    140.64 o 
  -1  12   8        8.80      -86.88    109.74 o 
   0  12   8    15640.49    15601.42    503.98 o 
   1  12   8     5305.50     5417.06    261.54 o 
   2  12   8     2386.99     2492.10    209.70 o 
   3  12   8     2816.26     3245.75    214.52 o 
   4  12   8        2.12     -132.79    141.39 o 
   5  12   8     2262.89     2220.80    251.68 o 
  -6  13   8     2742.79     2641.74    284.36 o 
  -5  13   8      100.53       56.11    195.60 o 
  -4  13   8        1.02      -39.08    171.12 o 
  -3  13   8     9499.21    10105.11    409.93 o 
  -2  13   8     5826.70     5994.84    284.81 o 
  -1  13   8    10878.68    11399.85    409.00 o 
   0  13   8     1320.50     1355.23    188.27 o 
   1  13   8       60.57      -13.00    122.74 o 
   2  13   8      960.72      737.85    152.99 o 
   3  13   8     1995.42     1955.96    189.88 o 
   4  13   8      605.94      647.89    175.66 o 
   5  13   8      640.71      732.53    206.65 o 
  -6  14   8      333.29      348.85    263.56 o 
  -5  14   8     3663.46     3667.10    432.91 o 
  -4  14   8     1548.05     1607.19    244.22 o 
  -3  14   8       75.03      -40.95    133.61 o 
  -2  14   8     8637.96     9161.09    366.26 o 
  -1  14   8      173.80     -121.20    123.60 o 
   0  14   8        1.48       35.68    129.41 o 
   1  14   8     1823.43     1755.37    178.87 o 
   2  14   8      336.49      391.10    149.77 o 
   3  14   8        2.86     -208.56    139.04 o 
   4  14   8      233.19      -84.52    152.21 o 
  -5  15   8     8798.11     9279.75    541.87 o 
  -4  15   8     3924.05     4154.68    346.59 o 
  -3  15   8     3591.37     2874.32    316.33 o 
  -2  15   8     1076.94     1370.32    309.16 o 
  -1  15   8      989.85      953.46    193.74 o 
   0  15   8      733.65      521.43    155.68 o 
   1  15   8    10595.34    10446.52    540.53 o 
   2  15   8     1117.40     1134.24    180.17 o 
   3  15   8     1158.19      801.76    183.60 o 
   4  15   8       76.98      -20.03    218.70 o 
  -4  16   8      394.47       97.49    210.06 o 
  -3  16   8      715.98      925.20    242.66 o 
  -2  16   8     1744.12     1510.50    267.48 o 
  -1  16   8     3563.20     3694.59    375.26 o 
   0  16   8      824.74      661.29    194.27 o 
   1  16   8       92.57      -11.38    148.81 o 
   2  16   8      651.64      615.80    178.94 o 
   3  16   8        8.29      -18.56    170.62 o 
  -3  17   8      218.63     -173.83    179.03 o 
  -2  17   8      209.07     -167.59    179.28 o 
  -1  17   8     2241.22     1788.16    234.08 o 
   0  17   8      405.33      290.29    235.70 o 
   1  17   8      698.09      552.65    204.98 o 
  -9   0   9     1068.11      603.52    334.08 o 
  -7   0   9       25.51       13.91    223.36 o 
  -5   0   9     9610.42     9561.27    489.27 o 
  -3   0   9      578.14      659.49    201.65 o 
  -1   0   9     1047.21      911.31    143.53 o 
   1   0   9     4499.53     4366.80    231.47 o 
   3   0   9    10858.04    11915.02    505.93 o 
   5   0   9    12830.70    12390.92    546.91 o 
   7   0   9     4812.86     5340.21   1210.76 o 
  -9   1   9     6947.12     5894.96    495.25 o 
  -8   1   9     1495.81     1521.59    252.61 o 
  -7   1   9     1821.35     1833.88    502.70 o 
  -6   1   9     1288.83     1362.28    204.47 o 
  -5   1   9     5036.48     5196.49    227.42 o 
  -4   1   9        4.21      -37.29     69.12 o 
  -3   1   9    18346.84    18879.61    714.02 o 
  -2   1   9     5049.03     4911.33    219.02 o 
  -1   1   9    11981.35    12075.45    415.03 o 
   0   1   9     8724.27     8953.31    256.00 o 
   1   1   9    15946.66    15472.41    460.70 o 
   2   1   9     4079.16     4365.85    174.17 o 
   3   1   9     3586.53     3585.80    180.14 o 
   4   1   9     6262.59     6478.09    268.25 o 
   5   1   9     1634.54     1813.60    155.22 o 
   6   1   9     7131.64     6646.71    917.25 o 
   7   1   9    13504.51    13028.57   1046.72 o 
  -9   2   9     2213.39     2242.67    549.12 o 
  -8   2   9      877.83      768.19    380.79 o 
  -7   2   9      366.24      430.05    178.52 o 
  -6   2   9    11736.77    11360.76    623.68 o 
  -5   2   9      434.63      514.89     90.71 o 
  -4   2   9     1750.19     1864.82    131.75 o 
  -3   2   9    12639.63    12814.74    510.35 o 
  -2   2   9     6753.85     6939.31    320.45 o 
  -1   2   9      114.96      171.46     76.66 o 
   0   2   9     4759.77     4621.07    184.36 o 
   1   2   9     4859.72     4958.04    176.19 o 
   2   2   9       12.68        5.70     69.91 o 
   3   2   9    17420.69    16728.88    507.89 o 
   4   2   9    16544.43    16525.57    524.65 o 
   5   2   9       22.45      -64.94     94.79 o 
   6   2   9     1747.67     1471.01    251.92 o 
   7   2   9      949.72      835.67    258.02 o 
  -9   3   9     1098.40     1321.42    274.91 o 
  -8   3   9       89.23      407.87    199.96 o 
  -7   3   9    12872.27    11997.65    673.26 o 
  -6   3   9     4359.51     4364.95    356.17 o 
  -5   3   9      541.39      523.49    162.08 o 
  -4   3   9     2838.55     2746.38    163.97 o 
  -3   3   9      450.71      520.36     80.37 o 
  -2   3   9     2929.10     3195.83    168.71 o 
  -1   3   9    29516.25    30492.16   1097.87 o 
   0   3   9    18521.71    18469.04    485.10 o 
   1   3   9      544.83      523.61     72.97 o 
   2   3   9     1653.50     1616.28    108.05 o 
   3   3   9     1651.95     1678.23    133.26 o 
   4   3   9      864.92      936.21    112.42 o 
   5   3   9    21640.51    22212.79    686.09 o 
   6   3   9     1923.10     2034.17    222.99 o 
   7   3   9     2201.47     1925.24    296.59 o 
  -9   4   9      124.61       71.01    211.24 o 
  -8   4   9     1541.55     1808.16    279.99 o 
  -7   4   9     2082.11     1919.78    263.45 o 
  -6   4   9     5888.93     5590.07    408.25 o 
  -5   4   9      897.97      869.01    129.71 o 
  -4   4   9    43810.08    43492.45   1188.18 o 
  -3   4   9     2353.85     2666.25    123.93 o 
  -2   4   9        4.36       -7.35     52.13 o 
  -1   4   9     1655.57     1865.14    104.49 o 
   0   4   9     1443.88     1471.91     92.34 o 
   1   4   9     3066.51     3137.72    145.26 o 
   2   4   9    63308.71    59136.48   1805.12 o 
   3   4   9      110.01      264.22    109.53 o 
   4   4   9      267.67      230.86     90.63 o 
   5   4   9       78.11       33.63     95.75 o 
   6   4   9      131.63      260.70    245.91 o 
   7   4   9      197.96     -289.48    192.99 o 
  -8   5   9      725.73      716.58    235.89 o 
  -7   5   9      299.75      240.68    185.58 o 
  -6   5   9       50.33      -29.79    284.62 o 
  -5   5   9    15472.88    15852.42    634.61 o 
  -4   5   9     1056.71     1157.42    120.76 o 
  -3   5   9      149.68      174.51     76.84 o 
  -2   5   9      401.25      358.23     71.76 o 
  -1   5   9    32259.31    31630.94    799.71 o 
   0   5   9     3024.69     2854.04    148.14 o 
   1   5   9    12810.53    12230.50    347.40 o 
   2   5   9     1759.30     1683.12    116.78 o 
   3   5   9     5259.96     5870.39    221.75 o 
   4   5   9      230.29      172.01     98.39 o 
   5   5   9    13744.03    14319.68    469.88 o 
   6   5   9     3421.53     3605.21    251.59 o 
   7   5   9     1434.66     1760.52    268.87 o 
  -8   6   9    13485.03    12370.52    731.80 o 
  -7   6   9      578.92      555.75    369.87 o 
  -6   6   9     3253.09     3848.52    538.92 o 
  -5   6   9      838.04      792.15    138.31 o 
  -4   6   9      322.17      221.63     76.44 o 
  -3   6   9    19790.61    20352.70    540.71 o 
  -2   6   9    35625.52    34807.20    880.50 o 
  -1   6   9       26.92       -1.14     63.05 o 
   0   6   9    15784.21    14689.94    445.81 o 
   1   6   9    13925.96    13300.10    412.52 o 
   2   6   9      735.63      700.65     89.34 o 
   3   6   9     7619.19     8338.89    329.42 o 
   4   6   9    13039.34    13254.89    435.85 o 
   5   6   9      409.64      311.01    117.13 o 
   6   6   9     5852.14     6029.57    323.53 o 
   7   6   9     2876.98     2990.58    521.75 o 
  -8   7   9      125.22      -23.61    206.99 o 
  -7   7   9      129.44      457.06    202.04 o 
  -6   7   9     6116.91     5946.26    440.74 o 
  -5   7   9     2331.39     2268.17    199.74 o 
  -4   7   9      164.38      108.46     76.37 o 
  -3   7   9      541.52      422.58     83.52 o 
  -2   7   9    15441.22    14997.54    467.33 o 
  -1   7   9     1779.71     1817.82    136.39 o 
   0   7   9    13340.48    13447.95    381.72 o 
   1   7   9    15609.43    14671.91    569.77 o 
   2   7   9       49.51       -1.90     89.35 o 
   3   7   9     1218.32     1337.42    139.56 o 
   4   7   9    16085.18    16892.37    532.21 o 
   5   7   9        0.64      -32.29    133.47 o 
   6   7   9     1538.55     1678.50    199.85 o 
   7   7   9     5453.86     4862.77    396.93 o 
  -8   8   9      783.87      985.75    258.52 o 
  -7   8   9     1168.34     1226.08    250.70 o 
  -6   8   9     2670.40     2865.36    244.58 o 
  -5   8   9     3734.25     2975.18    198.39 o 
  -4   8   9      490.46      478.75     89.23 o 
  -3   8   9     5490.15     5760.12    215.60 o 
  -2   8   9      145.54       71.75     77.12 o 
  -1   8   9     6884.01     6405.73    255.57 o 
   0   8   9     8836.04     8854.67    353.46 o 
   1   8   9    19310.74    18625.35    562.36 o 
   2   8   9        0.54      -79.56     91.82 o 
   3   8   9    11122.38    11203.72    419.80 o 
   4   8   9      147.43      118.21    109.42 o 
   5   8   9      304.09      137.07    144.35 o 
   6   8   9     3741.35     3748.24    272.73 o 
  -8   9   9      596.32      418.37    234.88 o 
  -7   9   9     1798.71     1682.75    429.64 o 
  -6   9   9     1554.24     1283.08    195.06 o 
  -5   9   9     9261.18     8619.38    389.81 o 
  -4   9   9      645.50      648.84    123.42 o 
  -3   9   9     9323.48     9508.05    352.11 o 
  -2   9   9     5638.09     5696.34    270.26 o 
  -1   9   9      182.43      318.84    109.22 o 
   0   9   9     5719.79     5908.74    250.03 o 
   1   9   9    13118.59    12718.57    417.87 o 
   2   9   9     1057.47      905.97    150.64 o 
   3   9   9    26499.80    27469.44    803.56 o 
   4   9   9     1178.60     1409.24    152.34 o 
   5   9   9      369.67      232.50    153.91 o 
   6   9   9     9077.02     9089.33    429.65 o 
  -7  10   9      210.08      290.07    216.53 o 
  -6  10   9     1539.33     1527.60    480.58 o 
  -5  10   9       29.20       28.15    123.11 o 
  -4  10   9     2421.59     2377.98    168.77 o 
  -3  10   9     1932.75     2170.70    160.37 o 
  -2  10   9      177.96      257.31    117.31 o 
  -1  10   9       70.14      -51.69    101.54 o 
   0  10   9    10407.81    10186.72    359.27 o 
   1  10   9     2785.47     2955.80    184.58 o 
   2  10   9     1123.27     1582.83    163.57 o 
   3  10   9     9461.30     9578.02    356.21 o 
   4  10   9     1632.31     1824.36    183.28 o 
   5  10   9     2649.11     2858.80    241.81 o 
   6  10   9      851.45      622.86    194.19 o 
  -7  11   9     8968.36     8611.07    858.20 o 
  -6  11   9      577.59      116.92    221.33 o 
  -5  11   9     4372.78     4216.24    387.24 o 
  -4  11   9      390.02      390.04    123.22 o 
  -3  11   9     1468.21     1514.87    151.30 o 
  -2  11   9     1733.30     1720.59    158.18 o 
  -1  11   9    17130.73    17841.86    834.02 o 
   0  11   9     4902.84     5522.49    424.11 o 
   1  11   9      672.65      632.33    128.70 o 
   2  11   9     3183.33     3226.83    203.61 o 
   3  11   9     4033.62     3835.49    228.20 o 
   4  11   9       85.78       61.73    144.16 o 
   5  11   9    17133.42    18485.28    692.15 o 
  -6  12   9       51.03       44.27    230.45 o 
  -5  12   9       67.02     -181.85    197.50 o 
  -4  12   9     5399.60     5927.57    346.33 o 
  -3  12   9       17.76        3.22    133.41 o 
  -2  12   9     1472.86     1220.87    153.44 o 
  -1  12   9     2417.15     2436.90    185.72 o 
   0  12   9     2527.25     2667.13    233.30 o 
   1  12   9       17.78      102.86    120.86 o 
   2  12   9    17866.44    17872.34    706.02 o 
   3  12   9      439.19      296.36    178.04 o 
   4  12   9      353.80      190.33    145.01 o 
   5  12   9     2713.77     2270.65    280.66 o 
  -6  13   9      171.60     -379.91    288.85 o 
  -5  13   9     5317.87     4958.40   1120.30 o 
  -4  13   9     7492.63     7463.56    601.74 o 
  -3  13   9     3487.04     3621.74    226.49 o 
  -2  13   9       41.63        4.68    126.12 o 
  -1  13   9       69.27       71.42    124.73 o 
   0  13   9       60.87     -102.49    120.58 o 
   1  13   9     8061.17     7979.12    331.18 o 
   2  13   9     1267.69     1277.19    274.15 o 
   3  13   9      675.23      423.32    151.46 o 
   4  13   9       58.62        9.59    144.99 o 
  -5  14   9     2186.15     1969.77    456.45 o 
  -4  14   9      173.58       55.88    227.20 o 
  -3  14   9       73.33       75.57    145.65 o 
  -2  14   9    17582.17    18552.23    658.80 o 
  -1  14   9      865.43     1027.88    160.26 o 
   0  14   9     4064.87     3845.92    287.41 o 
   1  14   9      869.61      816.67    156.15 o 
   2  14   9      129.40      185.94    145.32 o 
   3  14   9      313.72      322.36    161.22 o 
   4  14   9    12574.55    13025.40    536.08 o 
  -4  15   9       71.79      -17.05    235.12 o 
  -3  15   9     1256.28      852.31    287.02 o 
  -2  15   9     3725.31     3854.92    248.08 o 
  -1  15   9     2567.40     2737.03    213.42 o 
   0  15   9      950.75     1281.18    176.21 o 
   1  15   9     2917.97     3038.32    223.42 o 
   2  15   9      165.02      153.01    153.26 o 
   3  15   9       62.09       34.30    168.06 o 
  -3  16   9     3233.17     3098.47    510.15 o 
  -2  16   9       92.32      -20.47    221.12 o 
  -1  16   9      624.94      634.59    211.29 o 
   0  16   9     5016.78     4818.97    314.85 o 
   1  16   9     6372.59     6123.47    320.84 o 
   2  16   9     3563.89     3683.52    277.89 o 
  -1  17   9       12.75       15.22    186.10 o 
   0  17   9     7128.77     6867.78    643.93 o 
  -8   0  10        8.58      -78.08    231.47 o 
  -6   0  10       93.72      321.99    229.52 o 
  -4   0  10    66597.95    64140.90   3978.03 o 
  -2   0  10      493.23      714.83    143.99 o 
   0   0  10    10876.68    11663.03    585.57 o 
   2   0  10    49610.37    50509.72   1783.30 o 
   4   0  10     6342.57     5880.38    506.67 o 
   6   0  10     5087.98     4762.93    437.55 o 
  -9   1  10      409.98      291.99    221.66 o 
  -8   1  10     2062.73     2024.59    283.55 o 
  -7   1  10    25303.71    25608.71   1239.73 o 
  -6   1  10     2860.95     2674.03    352.00 o 
  -5   1  10     6875.71     6433.91    382.13 o 
  -4   1  10     1644.41     1561.92    130.12 o 
  -3   1  10      525.45      513.77    110.67 o 
  -2   1  10       76.06      205.41     87.52 o 
  -1   1  10    46520.39    46618.04   1416.97 o 
   0   1  10     6288.43     5996.07    261.28 o 
   1   1  10    15750.13    15642.79    467.85 o 
   2   1  10       15.22     -117.55     87.13 o 
   3   1  10      599.42      611.15    118.27 o 
   4   1  10     2336.20     2609.40    220.43 o 
   5   1  10    24532.63    25423.34    763.72 o 
   6   1  10    11169.54    10651.73    478.46 o 
   7   1  10     7650.62     7815.98    730.31 o 
  -8   2  10    11961.03    11189.54    668.84 o 
  -7   2  10      206.40      270.65    174.35 o 
  -6   2  10     5190.52     4886.59    380.39 o 
  -5   2  10     7534.99     7035.42    341.56 o 
  -4   2  10     5198.48     5276.58    241.22 o 
  -3   2  10    13990.39    14789.83    585.41 o 
  -2   2  10    52992.37    52892.54   1860.06 o 
  -1   2  10      977.66     1028.44    115.23 o 
   0   2  10    11005.76    10668.04    386.73 o 
   1   2  10     2306.93     2388.74    120.41 o 
   2   2  10     7256.18     6626.44    232.38 o 
   3   2  10    18040.32    17598.83    528.41 o 
   4   2  10    19451.77    18798.48    574.99 o 
   5   2  10     4580.12     4803.66    245.86 o 
   6   2  10     5898.65     5614.21    535.13 o 
   7   2  10      865.88      847.21    210.38 o 
  -8   3  10     6631.82     5970.81    483.00 o 
  -7   3  10        1.78      -14.93    164.64 o 
  -6   3  10    14361.04    14254.94    754.33 o 
  -5   3  10    28150.49    28560.91   1053.45 o 
  -4   3  10     2740.74     2950.56    175.10 o 
  -3   3  10     8318.07     8197.14    318.41 o 
  -2   3  10    16453.40    16303.64    543.99 o 
  -1   3  10     2952.42     3109.00    207.52 o 
   0   3  10    25094.09    24093.75    769.31 o 
   1   3  10    26544.67    26403.50    681.19 o 
   2   3  10    11204.45    11033.38    330.48 o 
   3   3  10    16364.39    16421.37    497.89 o 
   4   3  10    11020.13    11415.76    442.25 o 
   5   3  10      143.48      133.16    125.29 o 
   6   3  10     7229.71     7915.17    397.90 o 
   7   3  10     4924.12     5528.93    528.18 o 
  -8   4  10      169.28      166.02    198.11 o 
  -7   4  10     8115.64     7482.33    502.30 o 
  -6   4  10     1894.89     1663.54    239.49 o 
  -5   4  10    20248.46    21736.46    828.89 o 
  -4   4  10     2844.68     2939.42    284.86 o 
  -3   4  10    50324.30    51258.50   1551.63 o 
  -2   4  10     2466.54     2348.71    154.04 o 
  -1   4  10     9444.89     9263.95    347.89 o 
   0   4  10      161.68      -40.44     68.37 o 
   1   4  10    37926.55    35832.14    999.63 o 
   2   4  10     4788.73     4903.65    232.67 o 
   3   4  10    31722.64    31013.80    984.77 o 
   4   4  10     1434.10     1575.88    141.43 o 
   5   4  10     3701.72     3692.22    218.43 o 
   6   4  10      140.40       38.47    144.65 o 
   7   4  10     7497.72     7406.27    473.50 o 
  -8   5  10     2348.62     2670.84    332.49 o 
  -7   5  10      338.28      232.11    181.99 o 
  -6   5  10    23174.70    23479.07   1146.60 o 
  -5   5  10    18774.33    18747.20    735.25 o 
  -4   5  10    12720.66    13198.41    462.91 o 
  -3   5  10    13350.23    13606.11    585.07 o 
  -2   5  10    26585.00    26732.77    847.54 o 
  -1   5  10      482.51      506.99     98.81 o 
   0   5  10    61100.98    56980.02   1894.94 o 
   1   5  10    24334.99    23135.24    606.68 o 
   2   5  10     1429.80     1296.90    175.97 o 
   3   5  10     8281.00     8378.36    279.94 o 
   4   5  10    16761.07    16369.71    517.20 o 
   5   5  10      946.80      885.16    148.61 o 
   6   5  10     7112.21     7512.33    369.28 o 
   7   5  10     8231.11     8183.08    562.69 o 
  -8   6  10     7848.43     8009.66    729.41 o 
  -7   6  10     1143.78     1108.44    234.95 o 
  -6   6  10     1354.34     1325.03    233.38 o 
  -5   6  10     3073.97     3288.51    235.94 o 
  -4   6  10     5923.56     5861.73    264.72 o 
  -3   6  10    36593.49    36411.29   1129.54 o 
  -2   6  10    29601.84    29143.16    919.35 o 
  -1   6  10      981.52      935.89    116.21 o 
   0   6  10     7024.82     6347.93    222.56 o 
   1   6  10    10347.06     9788.08    318.55 o 
   2   6  10    11794.30    11882.20    438.03 o 
   3   6  10    29102.72    29568.03    978.94 o 
   4   6  10     7637.45     8012.82    311.94 o 
   5   6  10       14.61       61.24    145.46 o 
   6   6  10     1874.86     2256.70    219.95 o 
  -8   7  10      415.15      271.17    221.04 o 
  -7   7  10    27264.51    27052.11   1326.19 o 
  -6   7  10     6273.58     5815.56    440.66 o 
  -5   7  10     6673.02     6717.76    355.09 o 
  -4   7  10      173.07       23.24     93.53 o 
  -3   7  10     3236.67     3137.05    187.17 o 
  -2   7  10     1540.29     1455.83    134.60 o 
  -1   7  10    94642.62    94877.99   2812.89 o 
   0   7  10    11360.39    11494.45    379.14 o 
   1   7  10     6543.84     6354.49    253.05 o 
   2   7  10       43.17        3.37     92.16 o 
   3   7  10       23.27      117.83    108.69 o 
   4   7  10      187.76      396.29    223.48 o 
   5   7  10    33095.67    33794.13   1112.46 o 
   6   7  10     4964.60     4747.32    303.12 o 
  -8   8  10      817.70     1247.67    277.45 o 
  -7   8  10      176.40      250.88    201.72 o 
  -6   8  10     2812.91     2724.16    631.19 o 
  -5   8  10      499.17      708.95    147.74 o 
  -4   8  10    57283.48    56390.48   1717.60 o 
  -3   8  10     3589.73     4127.25    303.45 o 
  -2   8  10     5612.79     5078.29    303.58 o 
  -1   8  10       14.97      326.56    182.61 o 
   0   8  10      689.52      631.52    157.89 o 
   1   8  10      150.57       56.51     82.28 o 
   2   8  10    54542.49    55420.34   1519.80 o 
   3   8  10      577.17      425.22    113.83 o 
   4   8  10     1611.43     1831.98    175.67 o 
   5   8  10     2581.38     2434.36    223.51 o 
   6   8  10      754.39      688.63    188.06 o 
  -7   9  10     7844.09     7673.38    980.86 o 
  -6   9  10     3296.69     3157.99    309.77 o 
  -5   9  10    12504.68    12249.99    744.07 o 
  -4   9  10      366.34      343.45    111.48 o 
  -3   9  10     4235.38     3645.38    254.45 o 
  -2   9  10     1317.82     1489.99    173.78 o 
  -1   9  10    11234.93    11026.56    417.83 o 
   0   9  10     8887.36     8528.44    355.45 o 
   1   9  10    23650.22    23029.18    883.14 o 
   2   9  10     1189.74     1212.63    135.65 o 
   3   9  10      927.13     1013.79    135.91 o 
   4   9  10       57.56        8.64    125.20 o 
   5   9  10     6788.11     7280.47    369.87 o 
   6   9  10     1803.80     1857.19    230.62 o 
  -7  10  10      156.37      441.83    233.72 o 
  -6  10  10     9982.87     9396.63   1425.05 o 
  -5  10  10     4008.02     3523.66    342.40 o 
  -4  10  10      449.29      425.35    148.14 o 
  -3  10  10    12200.60    12395.48    537.91 o 
  -2  10  10    19057.59    19402.28    762.44 o 
  -1  10  10     3331.57     3415.37    389.24 o 
   0  10  10     5078.74     5169.80    241.61 o 
   1  10  10     6168.94     5732.85    256.74 o 
   2  10  10      267.12      328.79    165.44 o 
   3  10  10     8641.37     9021.87    346.47 o 
   4  10  10    23176.65    24006.46    730.78 o 
   5  10  10      453.42      405.33    197.88 o 
  -6  11  10     5194.49     4935.52    913.34 o 
  -5  11  10     2365.78     2782.10    982.71 o 
  -4  11  10      274.22      451.39    159.83 o 
  -3  11  10     1811.38     1936.38    213.05 o 
  -2  11  10     7272.80     7717.46    673.17 o 
  -1  11  10      333.99      376.56    133.80 o 
   0  11  10     5876.56     6208.53    274.49 o 
   1  11  10     2838.16     3680.14    235.09 o 
   2  11  10     6079.05     6172.45    283.00 o 
   3  11  10        0.68       32.47    125.10 o 
   4  11  10     3897.39     3989.83    242.04 o 
   5  11  10      439.53      449.98    271.79 o 
  -6  12  10     1447.68     1548.01    307.91 o 
  -5  12  10    10055.44    10608.24   1109.64 o 
  -4  12  10     3244.21     3263.62    271.77 o 
  -3  12  10    10096.49    10772.03    576.12 o 
  -2  12  10       42.44       21.10    144.35 o 
  -1  12  10     2734.33     2960.24    225.79 o 
   0  12  10     1367.29     1472.75    158.95 o 
   1  12  10     4128.15     4488.29    252.00 o 
   2  12  10     6161.54     6028.55    288.37 o 
   3  12  10     8657.09     8769.66    360.95 o 
   4  12  10     1362.86     1206.05    174.95 o 
  -5  13  10     2833.49     2781.37    359.32 o 
  -4  13  10      348.25      104.03    219.68 o 
  -3  13  10     5223.98     5367.30    353.21 o 
  -2  13  10     3874.48     3709.24    514.15 o 
  -1  13  10     1709.76     1758.41    192.64 o 
   0  13  10    16303.09    17228.99    559.97 o 
   1  13  10     5604.37     6349.04    299.76 o 
   2  13  10     1033.06     1019.81    165.49 o 
   3  13  10      512.85      645.78    163.33 o 
   4  13  10     2867.75     3199.12    276.12 o 
  -5  14  10     1137.29      760.47    405.61 o 
  -4  14  10     1313.38     1349.73    446.03 o 
  -3  14  10    14872.52    17579.87    932.15 o 
  -2  14  10      325.67      125.62    192.80 o 
  -1  14  10      400.65      402.85    164.63 o 
   0  14  10       94.59       80.19    133.45 o 
   1  14  10     2223.76     2150.97    197.40 o 
   2  14  10     2281.84     2373.53    207.68 o 
   3  14  10    10419.78    10867.99    434.73 o 
  -3  15  10     1613.25     1805.65    316.15 o 
  -2  15  10     3906.95     3536.27    308.19 o 
  -1  15  10    23113.75    23759.38    954.76 o 
   0  15  10     6127.40     5851.57    338.97 o 
   1  15  10      211.71      400.32    156.96 o 
   2  15  10        0.80     -240.87    160.58 o 
  -2  16  10     2879.39     2263.59    491.18 o 
  -1  16  10     1092.58     1507.23    541.21 o 
   0  16  10      116.22       98.86    172.65 o 
   1  16  10     2077.34     2030.01    237.15 o 
  -7   0  11      897.84     1059.15    310.83 o 
  -3   0  11     4859.32     5064.99    347.86 o 
  -1   0  11     4582.57     4353.12    316.29 o 
   1   0  11     3550.03     4239.12    325.07 o 
   3   0  11     7373.44     7636.90    378.69 o 
   5   0  11     1184.58     1642.61    211.57 o 
  -8   1  11     5828.00     6183.75   1018.66 o 
  -7   1  11      210.04      197.60    171.01 o 
  -6   1  11     8121.79     7683.83    490.78 o 
  -5   1  11     7353.57     7027.19    343.82 o 
  -4   1  11     1643.44     1597.82    164.87 o 
  -3   1  11    10918.54    11161.35    409.72 o 
  -2   1  11     4365.54     4857.91    236.20 o 
  -1   1  11     9991.89    10089.44    379.10 o 
   0   1  11     3084.09     3222.39    193.85 o 
   1   1  11    22381.50    21648.22    712.11 o 
   2   1  11     8618.42     8561.30    413.77 o 
   3   1  11     6619.47     6852.84    250.07 o 
   4   1  11       85.78      222.25    113.19 o 
   5   1  11     3584.18     3746.63    202.75 o 
   6   1  11     2048.15     2611.03    576.24 o 
  -8   2  11     6639.82     5665.36    641.38 o 
  -7   2  11      678.39      799.76    206.61 o 
  -6   2  11     7499.81     6881.68    459.30 o 
  -5   2  11     1547.60     1450.81    132.28 o 
  -4   2  11       26.07       44.63     81.74 o 
  -3   2  11    20843.43    21754.24    706.47 o 
  -2   2  11     6710.98     6227.32    275.18 o 
  -1   2  11        1.45      -52.93     88.59 o 
   0   2  11      463.96      832.74    116.40 o 
   1   2  11     3849.53     3758.96    213.82 o 
   2   2  11     5441.69     5572.32    319.53 o 
   3   2  11     4705.28     4722.54    254.34 o 
   4   2  11    14842.29    14856.99    530.76 o 
   5   2  11      377.09      379.66    177.78 o 
   6   2  11      165.12      303.93    256.72 o 
  -8   3  11      150.84      290.76    204.12 o 
  -7   3  11    17319.29    17384.05    909.83 o 
  -6   3  11     6761.49     7072.13    469.86 o 
  -5   3  11     1737.31     1775.28    169.62 o 
  -4   3  11     1176.49     1279.72    138.12 o 
  -3   3  11     2508.47     2619.21    170.35 o 
  -2   3  11       95.81       58.10    123.58 o 
  -1   3  11    34948.35    35428.85   1283.65 o 
   0   3  11    31533.56    30756.10    968.97 o 
   1   3  11       47.21      -84.27     99.54 o 
   2   3  11     2951.22     2755.96    188.75 o 
   3   3  11     3540.50     3523.09    194.31 o 
   4   3  11     1847.81     1885.52    172.94 o 
   5   3  11     7574.53     7412.80    352.01 o 
   6   3  11      225.03       97.45    257.87 o 
  -8   4  11      610.23      455.09    397.76 o 
  -7   4  11      803.00      585.59    208.34 o 
  -6   4  11     6144.84     5977.58    455.30 o 
  -5   4  11      930.66      858.09    138.95 o 
  -4   4  11    37740.40    37937.51   1177.55 o 
  -3   4  11       59.46       29.17     87.83 o 
  -2   4  11     3841.68     4084.28    216.94 o 
  -1   4  11        3.96        4.50     87.60 o 
   0   4  11    10603.58    10367.61    388.74 o 
   1   4  11     2278.30     2318.02    197.61 o 
   2   4  11    42139.40    40223.57   1871.41 o 
   3   4  11      336.04      943.22    229.06 o 
   4   4  11      633.39      440.65    111.11 o 
   5   4  11      589.91      778.14    131.60 o 
   6   4  11      994.32     1294.95    357.66 o 
  -8   5  11        0.48      -86.04    196.28 o 
  -7   5  11     9200.36     8969.74    573.33 o 
  -6   5  11     3301.76     3397.98    503.76 o 
  -5   5  11    17840.72    17857.09    713.14 o 
  -4   5  11      329.29      281.12    116.23 o 
  -3   5  11     1427.89     1649.80    142.45 o 
  -2   5  11     4295.91     4321.96    225.49 o 
  -1   5  11    18901.77    18775.44    625.43 o 
   0   5  11     5497.82     5505.04    258.33 o 
   1   5  11     9930.73     9148.24    580.11 o 
   2   5  11        2.76     -119.01     79.34 o 
   3   5  11     2039.71     2506.84    419.89 o 
   4   5  11     1819.09     1734.87    193.52 o 
   5   5  11     5948.34     5678.18    269.98 o 
   6   5  11     1476.90     1427.45    198.86 o 
  -8   6  11     7798.65     7569.44    599.98 o 
  -7   6  11     3932.52     3729.21    389.00 o 
  -6   6  11     1246.09     1422.57    247.37 o 
  -5   6  11     1753.88     1802.48    186.91 o 
  -4   6  11     1481.97     1506.61    144.55 o 
  -3   6  11    15186.03    15282.73    530.22 o 
  -2   6  11    43892.63    43837.70   1350.82 o 
  -1   6  11     3473.31     3085.73    188.14 o 
   0   6  11    16115.24    15784.17    839.67 o 
   1   6  11     2351.78     2048.37    191.54 o 
   2   6  11      444.54      277.32    110.68 o 
   3   6  11     5159.68     5214.84    239.28 o 
   4   6  11     7260.08     7455.58    326.65 o 
   5   6  11        2.19        1.56    116.10 o 
   6   6  11     7400.14     7550.83    380.56 o 
  -7   7  11      521.84      605.08    228.74 o 
  -6   7  11     6357.43     6235.06    466.89 o 
  -5   7  11     2293.80     2175.61    207.16 o 
  -4   7  11    19732.06    19590.25    658.95 o 
  -3   7  11     6174.61     6194.99    280.94 o 
  -2   7  11     8638.51     8191.17    393.54 o 
  -1   7  11       14.77      -47.24    110.97 o 
   0   7  11    13898.01    12858.65    767.68 o 
   1   7  11     4133.85     3854.58    261.75 o 
   2   7  11     2376.11     2220.38    208.57 o 
   3   7  11     3858.51     4191.66    217.63 o 
   4   7  11     4456.08     4508.72    235.39 o 
   5   7  11       68.63     -137.51    155.91 o 
   6   7  11       31.32      202.74    169.51 o 
  -7   8  11     2136.89     2278.67    317.41 o 
  -6   8  11     1704.60     1606.98    312.07 o 
  -5   8  11     6601.49     6986.99    544.87 o 
  -4   8  11     2408.71     2326.69    177.06 o 
  -3   8  11    12035.89    11551.65    429.94 o 
  -2   8  11     7603.10     7526.92    373.64 o 
  -1   8  11     4889.53     4571.08    283.15 o 
   0   8  11     1252.18     1299.06    259.27 o 
   1   8  11     6205.14     5908.37    328.35 o 
   2   8  11     1342.99     1377.19    153.65 o 
   3   8  11     4327.20     4315.09    225.69 o 
   4   8  11      920.01      954.09    143.55 o 
   5   8  11      782.49      540.94    202.22 o 
  -7   9  11     1059.50      952.84    266.28 o 
  -6   9  11     8628.04     7948.10    549.83 o 
  -5   9  11    15800.21    15848.25    765.91 o 
  -4   9  11      175.00      112.41    133.69 o 
  -3   9  11     1466.53     1365.58    197.12 o 
  -2   9  11     2405.57     2319.94    214.71 o 
  -1   9  11     1215.19     1159.10    169.14 o 
   0   9  11     6149.62     5830.25    332.05 o 
   1   9  11    17398.48    17402.84    698.99 o 
   2   9  11     1367.32     1420.45    159.63 o 
   3   9  11     3657.27     3852.39    220.31 o 
   4   9  11      653.27      675.45    195.21 o 
   5   9  11     1644.81     1661.14    232.22 o 
  -6  10  11      294.21      354.35    219.04 o 
  -5  10  11     2387.47     2049.85    289.18 o 
  -4  10  11     1005.67     1063.47    176.74 o 
  -3  10  11     4747.24     5029.44    317.01 o 
  -2  10  11     5386.56     5372.58    587.74 o 
  -1  10  11      680.37     1082.01    257.98 o 
   0  10  11      446.03      575.16    152.75 o 
   1  10  11       15.95     -113.45    131.63 o 
   2  10  11      689.77      995.03    153.09 o 
   3  10  11     3141.91     3130.40    269.86 o 
   4  10  11     1727.02     1840.06    176.30 o 
   5  10  11      101.74       51.22    220.64 o 
  -6  11  11     1301.38     1050.48    276.36 o 
  -5  11  11      138.73      550.11    225.42 o 
  -4  11  11     1592.21     1427.42    205.70 o 
  -3  11  11     5359.44     5345.53    426.01 o 
  -2  11  11     1176.34     1118.19    183.92 o 
  -1  11  11    13517.54    13411.06    581.16 o 
   0  11  11     1128.90     1763.25    714.14 o 
   1  11  11       45.33     -206.60    137.73 o 
   2  11  11      210.13      100.98    153.73 o 
   3  11  11     8271.39     8896.66    396.04 o 
   4  11  11      167.13      154.15    141.44 o 
  -6  12  11       19.24      232.62    398.55 o 
  -5  12  11     1575.82     1717.06    320.54 o 
  -4  12  11     8948.35     9390.45    600.31 o 
  -3  12  11        0.98      -51.99    150.83 o 
  -2  12  11       26.39     -133.31    141.35 o 
  -1  12  11      165.24      221.90    155.36 o 
   0  12  11     3074.40     3250.28    424.45 o 
   1  12  11     3851.31     4024.50    302.08 o 
   2  12  11     3839.31     3682.48    296.37 o 
   3  12  11       22.35      238.26    152.72 o 
   4  12  11      530.79      694.88    181.12 o 
  -5  13  11     8269.93     8031.84    589.16 o 
  -4  13  11        2.62      -13.79    256.18 o 
  -3  13  11     3475.47     3734.97    307.03 o 
  -2  13  11     3154.95     3445.66    289.19 o 
  -1  13  11      666.13      571.99    179.20 o 
   0  13  11        8.29       38.14    161.35 o 
   1  13  11     7199.28     7315.41    413.60 o 
   2  13  11     1112.09     1087.40    212.97 o 
   3  13  11      847.52      994.47    190.90 o 
  -4  14  11      591.87      412.00    255.79 o 
  -3  14  11      766.81      808.64    254.93 o 
  -2  14  11     8753.97     9942.82    599.07 o 
  -1  14  11     1997.35     1991.26    272.81 o 
   0  14  11     8104.95     7859.77    438.81 o 
   1  14  11      719.51      239.42    272.06 o 
   2  14  11      292.51      216.67    188.28 o 
  -3  15  11      351.04      833.62    223.98 o 
  -2  15  11      564.10      320.82    203.47 o 
  -1  15  11     5623.79     5177.04    368.90 o 
   0  15  11      548.09      350.65    319.62 o 
   1  15  11      623.59      376.75    204.90 o 
  -8   0  12     5834.06     5076.70    627.03 o 
  -6   0  12     1455.86     1604.47    336.02 o 
  -4   0  12     2670.09     2674.63    387.32 o 
  -2   0  12    33198.36    34445.76   1528.01 o 
   0   0  12    12406.24    13181.35    672.42 o 
   2   0  12     2966.78     2959.32    284.87 o 
   4   0  12     8100.58     8192.95    520.64 o 
  -8   1  12       25.62      -53.18    375.43 o 
  -7   1  12      706.39      589.04    202.52 o 
  -6   1  12      226.64      150.65    168.30 o 
  -5   1  12     5241.33     5031.86    292.94 o 
  -4   1  12     5096.96     5495.15    256.79 o 
  -3   1  12        0.43     -131.91     87.94 o 
  -2   1  12     3976.67     4556.90    335.75 o 
  -1   1  12      981.74     1281.47    139.58 o 
   0   1  12     1216.18     1277.30    155.02 o 
   1   1  12    11912.46    11585.06    434.54 o 
   2   1  12     1470.57     1412.89    152.66 o 
   3   1  12       53.76        0.20    117.03 o 
   4   1  12    11386.30    12335.37    586.50 o 
   5   1  12     1154.74     1523.04    231.17 o 
   6   1  12     1443.77     1514.74    525.32 o 
  -8   2  12     1695.18     1921.65    296.12 o 
  -7   2  12     1851.79     1522.12    251.61 o 
  -6   2  12     3643.18     4112.64    417.61 o 
  -5   2  12        2.09      -43.02     86.46 o 
  -4   2  12     6471.43     6272.22    280.01 o 
  -3   2  12     4398.94     4530.83    232.80 o 
  -2   2  12     3780.57     4121.98    263.24 o 
  -1   2  12     1766.81     1725.37    152.98 o 
   0   2  12     3573.06     3659.46    214.02 o 
   1   2  12     1992.13     2323.48    175.06 o 
   2   2  12     4972.60     5317.93    267.50 o 
   3   2  12     3591.41     4007.42    283.16 o 
   4   2  12        0.16      182.82    124.97 o 
   5   2  12     1036.04     1026.60    185.52 o 
   6   2  12     4135.21     3425.45    661.25 o 
  -8   3  12      332.15      323.83    208.87 o 
  -7   3  12     2951.58     2565.41    363.43 o 
  -6   3  12      837.45     1032.48    285.05 o 
  -5   3  12     8069.87     7972.29    387.03 o 
  -4   3  12      146.11       64.95     90.80 o 
  -3   3  12     8167.87     8062.01    327.97 o 
  -2   3  12      851.84      697.43    114.29 o 
  -1   3  12     2282.57     2402.28    201.11 o 
   0   3  12     9576.10     9839.98    381.81 o 
   1   3  12     1333.70     1327.37    206.77 o 
   2   3  12      410.94      134.71    146.44 o 
   3   3  12     9040.13     8714.31    395.25 o 
   4   3  12      430.36      506.21    171.37 o 
   5   3  12     1973.61     2437.41    387.38 o 
   6   3  12     4478.94     3491.16    683.13 o 
  -8   4  12      459.37      186.23    215.16 o 
  -7   4  12      475.12      586.20    216.87 o 
  -6   4  12      899.77      917.81    218.55 o 
  -5   4  12       24.79      295.48    439.82 o 
  -4   4  12     1817.42     1856.52    157.21 o 
  -3   4  12      377.23      313.23    101.28 o 
  -2   4  12     1228.55     1129.91    128.35 o 
  -1   4  12     2083.90     1892.16    171.75 o 
   0   4  12      665.14      740.94    116.09 o 
   1   4  12      180.20      264.54    126.17 o 
   2   4  12     5945.19     5890.25    332.81 o 
   3   4  12     6662.89     6595.65    317.74 o 
   4   4  12     2235.67     1963.71    470.64 o 
   5   4  12     1141.65     1039.05    207.95 o 
   6   4  12      787.68      723.63    526.21 o 
  -8   5  12      109.50     -149.06    202.31 o 
  -7   5  12     6348.09     6212.49    491.98 o 
  -6   5  12      371.79      386.45    184.55 o 
  -5   5  12     7601.05     7086.97    368.93 o 
  -4   5  12     2314.37     2510.74    178.00 o 
  -3   5  12     5560.93     5673.69    269.50 o 
  -2   5  12       44.75       19.53     90.22 o 
  -1   5  12    11364.90    10702.34    404.45 o 
   0   5  12      138.25      134.84     95.19 o 
   1   5  12     3176.69     3039.09    192.26 o 
   2   5  12     2524.65     2389.35    227.06 o 
   3   5  12     2682.35     2532.93    228.39 o 
   4   5  12      672.80      816.91    171.86 o 
   5   5  12     6704.38     6902.57    492.74 o 
   6   5  12     4618.95     4034.99    496.48 o 
  -7   6  12      142.19      130.10    202.95 o 
  -6   6  12      413.80      521.66    201.22 o 
  -5   6  12       17.50      -48.24    114.98 o 
  -4   6  12     4531.33     4798.74    250.30 o 
  -3   6  12       45.37      -74.41     99.88 o 
  -2   6  12     4298.76     4459.29    238.19 o 
  -1   6  12     2592.95     2856.75    212.13 o 
   0   6  12      288.56      147.28    125.46 o 
   1   6  12       43.92      651.06    462.80 o 
   2   6  12     1062.68      873.48    206.17 o 
   3   6  12      152.22      299.64    143.57 o 
   4   6  12      428.09      298.15    156.67 o 
   5   6  12     4658.52     4932.14    552.84 o 
  -7   7  12     2472.07     2669.16    336.79 o 
  -6   7  12      889.11      939.71    232.62 o 
  -5   7  12     2779.36     2779.12    237.25 o 
  -4   7  12     4278.37     4499.91    245.10 o 
  -3   7  12     6108.87     5918.24    281.07 o 
  -2   7  12        1.59       82.57     94.29 o 
  -1   7  12     2613.72     2318.89    206.35 o 
   0   7  12        4.18      -42.49    117.11 o 
   1   7  12     7656.24     7059.74    366.01 o 
   2   7  12     2949.61     2686.03    250.32 o 
   3   7  12      384.62      168.80    143.90 o 
   4   7  12      231.76       12.19    144.01 o 
   5   7  12        9.00      -86.48    205.03 o 
  -7   8  12     1606.26     1191.63    266.06 o 
  -6   8  12     5677.02     5720.21    468.37 o 
  -5   8  12     1195.58     1580.01    198.84 o 
  -4   8  12     2984.71     3210.11    212.42 o 
  -3   8  12     1380.82     1339.10    178.90 o 
  -2   8  12     6412.85     5971.10    580.74 o 
  -1   8  12     1488.06     1333.31    174.63 o 
   0   8  12     3231.23     2962.81    236.55 o 
   1   8  12      300.47      270.37    137.69 o 
   2   8  12      750.66      455.02    150.60 o 
   3   8  12      543.04      324.22    157.32 o 
   4   8  12     9802.55     9580.77    475.57 o 
   5   8  12      349.72       45.87    222.35 o 
  -6   9  12      966.23      924.44    411.07 o 
  -5   9  12      261.22      174.26    180.56 o 
  -4   9  12     1227.20     1174.15    185.64 o 
  -3   9  12     2110.38     1741.56    202.06 o 
  -2   9  12     3381.35     4301.95    290.85 o 
  -1   9  12     3763.60     3603.71    366.99 o 
   0   9  12     1633.02     1578.10    193.14 o 
   1   9  12     2060.43     2019.58    257.96 o 
   2   9  12      425.08      262.95    146.28 o 
   3   9  12      178.60      281.76    155.23 o 
   4   9  12      862.44     1043.82    200.06 o 
  -6  10  12    12270.16     9274.27    928.02 o 
  -5  10  12     1112.31      698.34    228.29 o 
  -4  10  12     4867.83     4838.99    570.64 o 
  -3  10  12      322.10      288.63    152.82 o 
  -2  10  12        1.14      244.93    146.39 o 
  -1  10  12      191.00      256.08    148.78 o 
   0  10  12     7854.01     7530.37    397.99 o 
   1  10  12     1722.69     1705.96    204.65 o 
   2  10  12    12361.24    12399.67    559.97 o 
   3  10  12     1479.90     1517.63    214.32 o 
   4  10  12      360.38      363.39    195.82 o 
  -6  11  12      729.14      647.39    415.60 o 
  -5  11  12      246.40      283.91    333.73 o 
  -4  11  12       11.12     -153.86    149.21 o 
  -3  11  12     5203.02     5033.71    394.06 o 
  -2  11  12      272.88      403.05    162.85 o 
  -1  11  12     1169.92      842.14    176.16 o 
   0  11  12     7389.36     7584.94    408.94 o 
   1  11  12      284.11      227.53    151.38 o 
   2  11  12      128.28      114.02    169.24 o 
   3  11  12     1767.26     1540.04    226.05 o 
   4  11  12     1004.07     1509.71    232.00 o 
  -5  12  12      325.82     -190.88    226.40 o 
  -4  12  12     4318.79     4611.21    424.58 o 
  -3  12  12     4440.60     4105.94    310.72 o 
  -2  12  12     3927.99     4110.55    309.47 o 
  -1  12  12      123.11       -3.76    156.51 o 
   0  12  12       28.73      172.33    252.00 o 
   1  12  12     1324.75     1091.24    244.70 o 
   2  12  12     5212.87     5634.37    449.16 o 
   3  12  12     4930.66     4849.67    404.66 o 
  -4  13  12     1828.61     1267.54    296.08 o 
  -3  13  12      323.11      207.99    181.42 o 
  -2  13  12      106.23      319.32    224.37 o 
  -1  13  12    13178.38    13231.88    604.05 o 
   0  13  12     1759.95     1495.59    225.41 o 
   1  13  12     1956.96     1694.51    233.44 o 
   2  13  12     1436.15     1576.85    236.17 o 
  -3  14  12      605.96      359.95    213.26 o 
  -2  14  12     1688.63     1621.14    239.90 o 
  -1  14  12     2181.53     2356.34    265.84 o 
   0  14  12     2712.58     2914.53    288.88 o 
   1  14  12       36.81       84.65    290.88 o 
  -7   0  13    11769.26     9575.23    849.45 o 
  -5   0  13      240.37      322.08    138.18 o 
  -3   0  13    56271.04    57858.19   2494.72 o 
  -1   0  13    20819.92    20933.02    992.88 o 
   1   0  13     2754.84     3464.02    311.65 o 
   3   0  13    42295.41    43004.17   1917.87 o 
   5   0  13     2545.66     2932.53    467.45 o 
  -8   1  13       18.64      -80.21    277.21 o 
  -7   1  13     5509.57     5755.43    460.71 o 
  -6   1  13    15387.03    14871.30    802.96 o 
  -5   1  13      564.95      411.17    150.15 o 
  -4   1  13    10798.39    13438.40   1119.70 o 
  -3   1  13    10485.67    11292.54    497.74 o 
  -2   1  13     1242.89     1823.52    161.29 o 
  -1   1  13    25979.46    27133.29    877.27 o 
   0   1  13    38976.35    38859.76   1218.23 o 
   1   1  13      146.89       -0.39    107.50 o 
   2   1  13     5760.60     6254.92    305.18 o 
   3   1  13     3726.28     3788.08    247.76 o 
   4   1  13     2003.17     2198.70    202.35 o 
   5   1  13    10970.15    10780.17    458.60 o 
  -7   2  13     2226.50     2434.33    303.53 o 
  -6   2  13     6431.48     6364.51    463.81 o 
  -5   2  13     1500.25     1560.30    179.04 o 
  -4   2  13    15577.34    16289.87    565.22 o 
  -3   2  13     9844.87     9624.42    376.31 o 
  -2   2  13    10656.44    11226.07    492.42 o 
  -1   2  13    14575.76    14701.09    523.37 o 
   0   2  13     4131.41     4485.01    245.80 o 
   1   2  13     1634.73     1563.59    160.10 o 
   2   2  13    27906.09    27898.15    912.17 o 
   3   2  13     6853.78     7171.11    338.38 o 
   4   2  13     1746.87     1718.36    188.07 o 
   5   2  13     9323.17     9199.07    665.02 o 
  -7   3  13     1032.02     1178.87    248.96 o 
  -6   3  13      552.77      528.34    195.70 o 
  -5   3  13    33421.58    34325.70   1272.46 o 
  -4   3  13     1884.44     1975.58    162.69 o 
  -3   3  13       29.12      -24.32     94.04 o 
  -2   3  13     2946.97     3247.33    203.75 o 
  -1   3  13     9073.15     8793.73    419.03 o 
   0   3  13      630.52      594.87    139.47 o 
   1   3  13    44739.38    42891.20   1339.57 o 
   2   3  13     7264.80     7754.37    380.44 o 
   3   3  13       16.81       -0.49    175.46 o 
   4   3  13       37.60      -70.15    191.57 o 
   5   3  13     3087.90     2950.54    644.94 o 
  -7   4  13      876.47     1067.97    247.94 o 
  -6   4  13     2334.96     1925.45    278.04 o 
  -5   4  13       90.25       18.31    119.19 o 
  -4   4  13     1650.56     1726.29    159.05 o 
  -3   4  13      884.83      951.47    127.20 o 
  -2   4  13    37799.99    38449.86   1203.59 o 
  -1   4  13      118.08      138.53     99.64 o 
   0   4  13     1596.03     1489.18    146.26 o 
   1   4  13     2529.70     2564.29    278.47 o 
   2   4  13      160.03      212.40    140.28 o 
   3   4  13       13.18      269.62    144.20 o 
   4   4  13    33833.91    32532.63   2199.60 o 
   5   4  13       55.35      189.57    162.80 o 
  -7   5  13     7911.65     8212.83    814.62 o 
  -6   5  13      174.08      422.91    204.03 o 
  -5   5  13     6420.48     7037.70    733.21 o 
  -4   5  13     2957.27     2682.20    191.57 o 
  -3   5  13      660.21      617.43    119.04 o 
  -2   5  13     4427.79     4596.82    243.90 o 
  -1   5  13     4434.30     4503.61    344.94 o 
   0   5  13       81.69       74.68     99.35 o 
   1   5  13    23604.47    21997.28    891.49 o 
   2   5  13     5324.44     4806.83    310.72 o 
   3   5  13     3908.70     3813.61    281.21 o 
   4   5  13     2041.54     1786.85    358.86 o 
   5   5  13     3427.85     3559.69    298.20 o 
  -7   6  13      546.66      667.00    237.17 o 
  -6   6  13     4464.72     5017.20    431.17 o 
  -5   6  13     1948.57     2300.78    220.86 o 
  -4   6  13    15839.54    16256.70    574.59 o 
  -3   6  13     4405.57     4548.02    250.39 o 
  -2   6  13      387.43      298.91    137.37 o 
  -1   6  13     5102.52     4742.68    301.82 o 
   0   6  13     9292.55     8845.87    424.14 o 
   1   6  13      258.91      323.88    137.43 o 
   2   6  13    13514.26    12173.64    541.00 o 
   3   6  13     6984.31     7018.78    411.49 o 
   4   6  13      995.69      809.34    181.18 o 
   5   6  13     5421.28     5223.73    458.77 o 
  -7   7  13     2751.66     3131.29    559.08 o 
  -6   7  13    10934.05    11141.29    677.62 o 
  -5   7  13      663.70      452.51    151.00 o 
  -4   7  13      474.32      712.25    128.88 o 
  -3   7  13     4631.72     4720.04    257.65 o 
  -2   7  13      258.04      176.98    131.11 o 
  -1   7  13     9097.57     8776.74    645.02 o 
   0   7  13    14018.89    12785.18    629.57 o 
   1   7  13      523.72      459.65    147.79 o 
   2   7  13     3325.10     3382.89    471.93 o 
   3   7  13     4271.65     4299.68    309.89 o 
   4   7  13     1061.09     1194.23    289.86 o 
  -6   8  13      478.98      484.26    223.52 o 
  -5   8  13      985.87      688.37    218.80 o 
  -4   8  13      925.38      879.48    214.81 o 
  -3   8  13    19461.99    18900.93    969.56 o 
  -2   8  13     7033.63     6645.95    552.75 o 
  -1   8  13     5396.52     5620.08    330.82 o 
   0   8  13      952.21     1094.48    173.52 o 
   1   8  13        1.03      -83.65    129.74 o 
   2   8  13       26.74      -15.35    206.88 o 
   3   8  13    20021.30    20370.79    825.11 o 
   4   8  13     2133.28     2134.16    247.05 o 
  -6   9  13     8174.15     6634.40    789.90 o 
  -5   9  13     2257.88     2045.81    351.09 o 
  -4   9  13    10507.40    10083.52    605.68 o 
  -3   9  13     1680.58     1480.07    198.69 o 
  -2   9  13     1340.73     1108.55    185.61 o 
  -1   9  13     5550.10     5059.72    325.18 o 
   0   9  13    19679.35    19556.54    783.47 o 
   1   9  13     1520.57     1753.05    206.52 o 
   2   9  13     8966.42     8855.74    446.33 o 
   3   9  13     6562.77     6331.77    384.02 o 
   4   9  13     2778.48     2259.23    253.95 o 
  -5  10  13      344.36      273.71    232.72 o 
  -4  10  13     3973.93     4544.88    320.37 o 
  -3  10  13     9871.21     9761.52    477.51 o 
  -2  10  13     4783.73     4638.54    319.50 o 
  -1  10  13    14307.69    14419.53    621.55 o 
   0  10  13      457.00      465.84    163.19 o 
   1  10  13     6012.18     5858.16    358.70 o 
   2  10  13     3129.77     3175.92    271.38 o 
   3  10  13     5167.79     4554.08    334.12 o 
  -5  11  13    22567.73    21743.71   1112.62 o 
  -4  11  13     5999.39     6215.31    808.94 o 
  -3  11  13      820.19      583.92    182.32 o 
  -2  11  13      334.62       19.22    157.56 o 
  -1  11  13     2955.44     2731.11    258.38 o 
   0  11  13     4531.25     4738.70    389.39 o 
   1  11  13    25122.77    25043.06    982.56 o 
   2  11  13     2116.38     1732.17    229.55 o 
   3  11  13     1657.93     1496.42    239.31 o 
  -4  12  13     1858.64     1535.09    372.99 o 
  -3  12  13      351.33      265.98    180.18 o 
  -2  12  13    30348.73    29590.68   1626.40 o 
  -1  12  13        0.12      212.31    171.56 o 
   0  12  13      106.84      -80.78    163.07 o 
   1  12  13     1015.96      785.80    195.69 o 
   2  12  13     4038.65     3851.95    319.91 o 
  -3  13  13     2791.42     2658.71    281.98 o 
  -2  13  13     1532.83     2031.43    252.88 o 
  -1  13  13    12334.41    12069.38    576.55 o 
   0  13  13     1621.44     1820.38    246.02 o 
   1  13  13     6351.35     5923.44    391.04 o 
  -6   0  14      166.47       73.07    243.38 o 
  -4   0  14       54.24      140.16    232.08 o 
  -2   0  14    71771.09    72254.09   3097.54 o 
   0   0  14      919.87     1069.06    207.13 o 
   2   0  14     1392.04     1546.55    244.34 o 
   4   0  14    21578.78    22227.97   1100.48 o 
  -7   1  14     2508.45     2497.27    322.14 o 
  -6   1  14       43.48       22.04    239.05 o 
  -5   1  14    29536.01    28375.61   1076.55 o 
  -4   1  14    12074.66    12524.14    467.79 o 
  -3   1  14     1413.96     1806.44    196.07 o 
  -2   1  14     1614.35     1818.85    171.15 o 
  -1   1  14     8956.79     9464.72    385.53 o 
   0   1  14     2026.72     2059.63    178.83 o 
   1   1  14    28407.72    29170.57    951.80 o 
   2   1  14     4151.50     4525.14    265.64 o 
   3   1  14        0.28     -143.47    125.87 o 
   4   1  14     2195.61     2230.50    214.35 o 
   5   1  14     1523.39     1582.79    204.04 o 
  -7   2  14    10283.86    10018.23    632.73 o 
  -6   2  14     5365.31     5574.38    451.74 o 
  -5   2  14      101.77       97.07    121.28 o 
  -4   2  14    16137.28    16016.55    565.49 o 
  -3   2  14    16687.60    16216.46    570.32 o 
  -2   2  14      374.07      415.39    140.41 o 
  -1   2  14    15276.58    15625.25    556.06 o 
   0   2  14     9613.23     9689.47    394.09 o 
   1   2  14     4169.82     4672.64    265.46 o 
   2   2  14    10553.28    10792.03    433.28 o 
   3   2  14     5058.74     5079.70    290.35 o 
   4   2  14      342.61      549.25    160.58 o 
   5   2  14     1429.37     1700.18    296.38 o 
  -7   3  14     8868.36     8898.35    592.63 o 
  -6   3  14    15049.72    15638.97    966.74 o 
  -5   3  14     1259.53     1410.83    185.41 o 
  -4   3  14     7356.23     7654.47    333.98 o 
  -3   3  14     2973.07     2732.37    195.70 o 
  -2   3  14      138.75        7.27     99.42 o 
  -1   3  14     4771.00     5435.42    329.24 o 
   0   3  14    18837.45    18845.04    760.24 o 
   1   3  14      524.58      551.91    153.95 o 
   2   3  14     5901.33     6071.60    366.91 o 
   3   3  14     9588.73     9140.49    686.26 o 
   4   3  14       45.35       71.12    270.80 o 
   5   3  14     3232.72     3293.31    290.97 o 
  -7   4  14     2733.91     3163.26    358.77 o 
  -6   4  14     1266.07     1426.89    267.63 o 
  -5   4  14      396.36      371.72    143.61 o 
  -4   4  14       48.22       12.59    101.83 o 
  -3   4  14    21421.68    21851.24    734.83 o 
  -2   4  14       37.33       98.95    103.48 o 
  -1   4  14     5993.03     5616.83    283.83 o 
   0   4  14     2789.18     2613.20    195.16 o 
   1   4  14      756.21      886.76    183.98 o 
   2   4  14     1544.19     1630.50    246.94 o 
   3   4  14    13489.91    13004.78    583.31 o 
   4   4  14      350.26      279.45    205.77 o 
  -7   5  14     4863.16     5250.77    471.36 o 
  -6   5  14    11005.72    11267.85    678.47 o 
  -5   5  14       47.79      -96.97    123.75 o 
  -4   5  14     4630.69     4728.82    264.09 o 
  -3   5  14     9601.52     9622.96    390.52 o 
  -2   5  14      712.97      551.22    123.49 o 
  -1   5  14    11135.14    10404.93    410.40 o 
   0   5  14     6625.64     6731.77    365.82 o 
   1   5  14      924.41     1005.76    322.24 o 
   2   5  14     4093.80     3778.79    281.79 o 
   3   5  14     5416.22     5211.78    343.54 o 
   4   5  14      593.92      741.51    323.27 o 
  -6   6  14      791.69     1012.17    249.90 o 
  -5   6  14     3889.15     3940.13    290.84 o 
  -4   6  14     3358.97     3498.31    278.38 o 
  -3   6  14     1993.83     2091.57    188.50 o 
  -2   6  14     1931.65     2064.11    213.32 o 
  -1   6  14     8899.26     8333.79    415.12 o 
   0   6  14     3840.88     3751.14    279.05 o 
   1   6  14      423.23      568.90    181.47 o 
   2   6  14      110.75      -12.32    141.24 o 
   3   6  14     1731.03     1824.07    225.05 o 
   4   6  14     1611.40     1421.98    261.37 o 
  -6   7  14     2508.48     2799.80    342.98 o 
  -5   7  14    15371.51    16406.32    703.08 o 
  -4   7  14     4077.42     4514.72    306.38 o 
  -3   7  14      749.65      828.35    172.24 o 
  -2   7  14     2763.59     2887.02    247.92 o 
  -1   7  14      447.33      196.76    140.99 o 
   0   7  14     2515.28     2572.14    237.89 o 
   1   7  14    18542.57    16683.33    695.03 o 
   2   7  14     1494.43     1637.93    208.02 o 
   3   7  14      494.75      601.81    178.09 o 
   4   7  14     2457.82     2316.62    258.19 o 
  -6   8  14      103.60      -76.00    353.24 o 
  -5   8  14      143.43      108.54    184.57 o 
  -4   8  14     1180.32     1233.20    191.53 o 
  -3   8  14     3310.36     2985.70    256.78 o 
  -2   8  14    24753.15    23926.73   1106.94 o 
  -1   8  14       18.16      -50.27    135.58 o 
   0   8  14       20.94      -55.59    136.15 o 
   1   8  14      655.92      888.76    179.56 o 
   2   8  14        0.27      112.96    167.30 o 
   3   8  14     1732.90     2007.10    239.62 o 
  -5   9  14     7881.71     8191.68    653.49 o 
  -4   9  14      641.01      342.41    224.79 o 
  -3   9  14     3747.25     4022.99    296.86 o 
  -2   9  14        5.59       38.71    141.41 o 
  -1   9  14    10433.31     9800.87    476.51 o 
   0   9  14     1261.61     1258.81    402.75 o 
   1   9  14     9576.99     9566.56    473.35 o 
   2   9  14     3623.97     3340.85    285.61 o 
   3   9  14      611.01      626.39    190.38 o 
  -5  10  14        6.15       40.30    216.76 o 
  -4  10  14    14280.86    14431.94    986.54 o 
  -3  10  14     2405.86     2283.19    245.13 o 
  -2  10  14     4295.43     4299.13    337.93 o 
  -1  10  14     4174.04     4011.41    359.87 o 
   0  10  14     4341.52     4116.77    382.14 o 
   1  10  14        7.97     -104.65    182.20 o 
   2  10  14    18890.09    17888.74    756.49 o 
  -4  11  14     7063.58     7102.16    538.19 o 
  -3  11  14      584.12      597.27    188.73 o 
  -2  11  14      115.53       89.90    167.79 o 
  -1  11  14     7212.14     7032.72    406.53 o 
   0  11  14    13494.98    12572.81    583.06 o 
   1  11  14     1160.20     1190.23    212.57 o 
   2  11  14     1618.55     1762.10    239.79 o 
  -3  12  14    16244.04    16876.46    733.61 o 
  -2  12  14     1889.63     1896.72    247.74 o 
  -1  12  14     4117.43     3809.27    313.62 o 
   0  12  14     2950.33     2683.14    332.31 o 
   1  12  14      186.35     -199.29    171.94 o 
  -5   0  15      946.89     1047.87    196.28 o 
  -3   0  15     6035.29     6176.63    438.34 o 
  -1   0  15        3.34     -233.03    155.36 o 
   1   0  15       33.33      335.45    187.92 o 
   3   0  15     1480.22     1869.52    283.35 o 
  -6   1  15     1221.18     1216.60    253.47 o 
  -5   1  15      593.22      516.80    167.79 o 
  -4   1  15     1067.11     1202.59    147.64 o 
  -3   1  15     7399.14     8128.37    417.17 o 
  -2   1  15       86.54       57.50    115.48 o 
  -1   1  15     7928.53     8388.48    366.68 o 
   0   1  15     1256.99     1195.20    157.48 o 
   1   1  15     2282.75     2423.26    204.48 o 
   2   1  15      428.26      590.50    150.40 o 
   3   1  15     1372.55     1222.87    176.82 o 
   4   1  15      274.95      447.24    159.70 o 
  -6   2  15     6095.25     5745.91    472.72 o 
  -5   2  15     1585.80     1549.04    192.46 o 
  -4   2  15     1495.90     1811.43    171.07 o 
  -3   2  15      225.47      288.38    117.33 o 
  -2   2  15       31.43       41.60    133.58 o 
  -1   2  15      513.28      574.33    137.32 o 
   0   2  15     2149.67     2287.83    193.59 o 
   1   2  15      571.83      508.99    139.29 o 
   2   2  15     3514.90     4036.80    261.76 o 
   3   2  15     1315.31     1176.30    176.19 o 
   4   2  15     1444.76     1938.45    274.15 o 
  -6   3  15       15.60       13.43    184.91 o 
  -5   3  15     3799.06     3715.42    283.29 o 
  -4   3  15       16.25     -168.15    112.10 o 
  -3   3  15      447.74      526.60    126.75 o 
  -2   3  15     1823.32     1840.31    176.26 o 
  -1   3  15      664.64      783.49    163.69 o 
   0   3  15     2836.99     2996.15    251.98 o 
   1   3  15     1481.34     1369.57    196.12 o 
   2   3  15       62.29      202.50    154.38 o 
   3   3  15     2036.19     2283.72    409.01 o 
   4   3  15       19.95     -217.81    214.87 o 
  -6   4  15     2581.06     3121.67    355.25 o 
  -5   4  15      912.67      924.12    174.20 o 
  -4   4  15     2508.96     2615.41    202.99 o 
  -3   4  15       17.20       -2.58    107.64 o 
  -2   4  15     2940.58     2732.84    204.68 o 
  -1   4  15     1291.85     1369.91    158.99 o 
   0   4  15     3929.25     3726.78    270.79 o 
   1   4  15      500.82      452.99    182.73 o 
   2   4  15     6119.88     6250.87    373.30 o 
   3   4  15        2.26     -104.72    150.13 o 
   4   4  15      875.05      945.19    202.91 o 
  -6   5  15      779.22      869.14    281.38 o 
  -5   5  15       10.52      -18.85    139.37 o 
  -4   5  15     1833.41     1748.82    176.90 o 
  -3   5  15     1217.94     1380.16    162.85 o 
  -2   5  15        1.04     -164.52    123.18 o 
  -1   5  15      507.16      460.69    152.66 o 
   0   5  15     1529.99     1462.92    197.02 o 
   1   5  15      447.21      476.38    173.04 o 
   2   5  15     1236.15     1083.46    193.03 o 
   3   5  15       16.94     -113.43    148.26 o 
  -6   6  15      701.81      492.42    232.65 o 
  -5   6  15      253.74      203.42    152.37 o 
  -4   6  15     6389.72     6158.96    313.71 o 
  -3   6  15      719.80      806.78    164.29 o 
  -2   6  15     5388.08     5405.91    424.57 o 
  -1   6  15       20.58     -180.90    120.60 o 
   0   6  15     1580.42     1670.95    254.72 o 
   1   6  15      330.87      397.84    156.93 o 
   2   6  15     2689.67     2575.29    446.10 o 
   3   6  15     1772.29     1280.21    286.14 o 
  -5   7  15      937.59     1038.17    286.31 o 
  -4   7  15      929.04     1391.51    194.23 o 
  -3   7  15     1018.82      959.72    181.37 o 
  -2   7  15     1376.11     1368.61    229.65 o 
  -1   7  15     4867.10     4426.49    372.08 o 
   0   7  15      497.74      502.52    183.04 o 
   1   7  15      924.18     1293.76    251.05 o 
   2   7  15      200.10        8.53    155.98 o 
   3   7  15      338.03      243.02    255.83 o 
  -5   8  15      441.10      327.06    216.56 o 
  -4   8  15       38.81      262.42    161.40 o 
  -3   8  15      848.84      865.58    182.85 o 
  -2   8  15     5128.63     4921.72    513.99 o 
  -1   8  15     1001.72     1050.02    192.79 o 
   0   8  15     5948.74     5535.62    355.59 o 
   1   8  15     1070.97     1106.87    200.56 o 
   2   8  15      725.37      712.14    205.58 o 
  -4   9  15     1311.05     1130.13    208.96 o 
  -3   9  15     5274.18     5097.66    347.74 o 
  -2   9  15      739.03      577.38    179.41 o 
  -1   9  15      360.33      368.91    170.49 o 
   0   9  15      325.52      531.69    177.57 o 
   1   9  15     6627.98     6341.97    389.90 o 
   2   9  15       96.10      -49.86    166.27 o 
  -4  10  15       91.72       21.46    272.15 o 
  -3  10  15        6.80     -194.29    159.51 o 
  -2  10  15        0.10      -94.19    157.98 o 
  -1  10  15     1926.56     1563.63    227.26 o 
   0  10  15      660.46      577.43    192.80 o 
   1  10  15     4110.59     3919.37    514.54 o 
  -2  11  15     1655.36     1506.70    306.36 o 
  -1  11  15     3213.34     2963.10    333.56 o 
   0  11  15     1958.48     1434.55    228.82 o 
  -6   0  16     4588.90     4725.08    610.68 o 
  -4   0  16     8792.29     9400.50    837.83 o 
  -2   0  16      572.78      716.28    245.27 o 
   0   0  16    18949.37    18654.93    939.30 o 
   2   0  16     3172.17     3582.62    360.40 o 
  -6   1  16     1735.99     2001.39    303.37 o 
  -5   1  16     3671.47     3939.91    292.20 o 
  -4   1  16      243.23      419.43    129.53 o 
  -3   1  16     4713.43     5147.39    341.65 o 
  -2   1  16     1095.89      898.19    158.53 o 
  -1   1  16     2537.60     2583.27    211.85 o 
   0   1  16     1730.90     2147.41    199.57 o 
   1   1  16     5141.95     5494.29    307.59 o 
   2   1  16       46.14       28.12    140.26 o 
   3   1  16     7709.96     7218.46    369.59 o 
  -6   2  16        0.75      -94.43    190.35 o 
  -5   2  16       11.16       31.03    132.75 o 
  -4   2  16      351.94      284.29    129.07 o 
  -3   2  16     3669.09     3774.17    257.78 o 
  -2   2  16    18604.25    18286.80    754.31 o 
  -1   2  16      787.53     1016.46    184.77 o 
   0   2  16      352.90      229.68    137.18 o 
   1   2  16     2057.32     1931.19    196.27 o 
   2   2  16      153.12      220.25    143.12 o 
   3   2  16     2680.13     3128.68    289.91 o 
  -6   3  16     2269.23     2549.84    973.49 o 
  -5   3  16     9698.15     9876.48    489.30 o 
  -4   3  16     6537.76     6888.27    330.75 o 
  -3   3  16      176.03      312.41    124.80 o 
  -2   3  16        0.81       -0.20    113.66 o 
  -1   3  16      321.71      422.66    131.67 o 
   0   3  16     3031.76     2947.40    428.76 o 
   1   3  16    14508.06    14027.48    624.14 o 
   2   3  16    14174.73    13564.67    767.71 o 
   3   3  16      986.54     1062.09    270.61 o 
  -5   4  16       59.46      139.46    145.08 o 
  -4   4  16      119.95      151.67    126.04 o 
  -3   4  16     4741.82     4697.00    275.46 o 
  -2   4  16      260.08      272.95    127.22 o 
  -1   4  16    22950.88    23760.30    803.89 o 
   0   4  16      699.44     1001.92    186.41 o 
   1   4  16      677.02      824.41    185.58 o 
   2   4  16      780.97      788.94    192.08 o 
   3   4  16     4474.88     4208.81    810.88 o 
  -5   5  16     6920.89     6807.81    544.67 o 
  -4   5  16    13757.77    13925.90    533.21 o 
  -3   5  16     2364.88     2531.83    210.44 o 
  -2   5  16      236.69      427.56    158.64 o 
  -1   5  16     1158.57     1296.68    202.32 o 
   0   5  16    12501.81    11755.14    544.15 o 
   1   5  16     7918.21     8138.30    439.09 o 
   2   5  16     8203.69     8435.17    457.99 o 
  -5   6  16     3308.80     3342.05    290.76 o 
  -4   6  16      254.24      414.11    168.45 o 
  -3   6  16     7510.55     7530.40    416.54 o 
  -2   6  16    13780.85    14172.93    624.04 o 
  -1   6  16     4940.67     4836.15    432.92 o 
   0   6  16      198.10      334.79    164.80 o 
   1   6  16     1121.18     1166.46    206.81 o 
   2   6  16     2037.98     1851.91    255.17 o 
  -4   7  16      279.65      145.35    198.96 o 
  -3   7  16    12788.17    12323.94    569.58 o 
  -2   7  16     1229.58      882.18    194.41 o 
  -1   7  16     8796.75     8783.41    458.48 o 
   0   7  16      576.10      524.23    181.23 o 
   1   7  16     7985.50     7141.80    673.28 o 
   2   7  16     1568.77     1589.21    233.67 o 
  -4   8  16     5566.84     5646.50    374.75 o 
  -3   8  16      683.14      616.58    183.29 o 
  -2   8  16     3692.50     3693.09    303.24 o 
  -1   8  16        3.62       41.41    156.19 o 
   0   8  16     9640.72     9094.91    478.37 o 
   1   8  16        4.40     -222.06    148.04 o 
  -3   9  16     1427.67     1209.17    219.97 o 
  -2   9  16       47.12     -106.71    163.53 o 
  -1   9  16      418.51      451.62    183.77 o 
   0   9  16     5938.58     5900.03    381.77 o 
  -5   0  17      207.05      149.02    281.80 o 
  -3   0  17     2739.86     3091.11    534.60 o 
  -1   0  17    13604.29    13552.56    746.95 o 
   1   0  17     1076.20      967.54    312.97 o 
  -5   1  17     7024.27     6946.46    519.41 o 
  -4   1  17    12408.13    12765.60    583.99 o 
  -3   1  17     2088.65     2374.00    247.85 o 
  -2   1  17      431.57      379.12    161.82 o 
  -1   1  17     3613.82     3825.19    262.49 o 
   0   1  17     3694.06     4110.30    272.90 o 
   1   1  17     4121.03     4244.32    279.66 o 
   2   1  17    13073.08    14260.77    563.10 o 
  -5   2  17     2672.62     3116.28    275.35 o 
  -4   2  17       32.93       50.08    126.45 o 
  -3   2  17     7953.35     7957.75    368.10 o 
  -2   2  17    10444.23    10763.81    443.52 o 
  -1   2  17     7563.05     7931.08    432.14 o 
   0   2  17      968.49     1106.78    225.80 o 
   1   2  17      755.50      876.73    193.99 o 
   2   2  17     1159.57     1196.08    278.31 o 
  -5   3  17     4174.93     4029.99    312.15 o 
  -4   3  17     2473.39     2741.50    267.10 o 
  -3   3  17    12531.10    12803.03    503.73 o 
  -2   3  17     1524.07     1616.03    184.79 o 
  -1   3  17     2650.69     2531.49    214.91 o 
   0   3  17     7532.68     6713.57    395.26 o 
   1   3  17     4787.16     5473.74    883.60 o 
   2   3  17      885.41     1028.35    276.08 o 
  -4   4  17     7495.42     7610.35    368.26 o 
  -3   4  17      446.62      541.91    148.13 o 
  -2   4  17     8457.89     8493.97    385.32 o 
  -1   4  17     1025.02     1195.96    203.34 o 
   0   4  17    21753.51    21773.58    881.66 o 
   1   4  17      849.99      811.97    198.19 o 
  -4   5  17      411.31      438.90    151.62 o 
  -3   5  17    12263.25    12223.86    568.65 o 
  -2   5  17     1786.24     1697.45    225.36 o 
  -1   5  17     2866.02     3131.07    282.91 o 
   0   5  17     2942.10     3299.25    389.76 o 
   1   5  17    16717.38    15844.55   1073.23 o 
  -3   6  17     6049.56     5948.94    385.45 o 
  -2   6  17    24256.01    22873.31    921.25 o 
  -1   6  17     7180.45     7383.81    586.75 o 
   0   6  17      395.70      243.44    171.68 o 
   1   6  17     1113.01     1147.25    216.50 o 
  -3   7  17       51.03     -146.50    156.84 o 
  -2   7  17      314.34      424.95    178.37 o 
  -1   7  17       24.63       71.87    168.59 o 
   0   7  17     5455.47     5223.08    368.67 o 
  -2   0  18      568.65      578.67    224.04 o 
   0   0  18     5604.53     6373.49    497.37 o 
  -3   1  18     1485.23     1537.84    187.40 o 
  -2   1  18     1505.84     1783.33    235.34 o 
  -1   1  18       23.69       12.22    143.76 o 
   0   1  18      893.73      931.01    181.60 o 
  -3   2  18      101.55      170.95    138.39 o 
  -2   2  18     7353.77     7989.23    387.38 o 
  -1   2  18      152.36      199.68    169.28 o 
   0   2  18      452.46      441.65    187.47 o 
  -3   3  18       73.88       36.95    131.25 o 
  -2   3  18      177.70      -37.95    131.06 o 
  -1   3  18       18.49      -85.96    152.43 o 
   0   3  18       99.31      -23.29    162.71 o 
  -2   4  18      156.30      208.70    166.53 o 
  -1   4  18     7237.02     7309.68    431.21 o 
                                                 
